# Supplementary material for: High-frequency diatom dynamics seen in an ice- and snow-covered temperate lake using an imaging-in-flow cytometer
Source: Hydrobiologia. 2025 Feb 6;852(11):2887–905. doi: 10.1007/s10750-025-05802-8 (PMC11982112; doi:10.1007/s10750-025-05802-8)
Supplement: Supplementary file 5 — Supplementary file5 (CSV 475 KB) [file 10750_2025_5802_MOESM5_ESM.csv]

Instrument: Imaging FlowCytobot
Station: Profileur
IFCB-analysis software system v.2 (Sosik et al. 2016)
Water body: Lac Montjoie
Country: Canada
Station latitude/longitude: 45.4152043 -72.1029829
Station depth: 18 m
Lake surface area: 3.29 km2
Lake maximum depth: 22.25 m
Lake mean depth: 5.36 m
Lake mean volume: 26100000 m3
Lake renewal time: 618 days
Contributor: Yannick Huot
Creator: Tara N Tapics
Affiliation: Universite de Sherbrooke
Field name	Field unit	Field description	Data type
datetimeUTC	yyyy-mm-dd HH:MM:SS	timezone UTC	datetime
sampleVol	mL	sample volume	numeric
depth	m	sampling depth	numeric
Asterionella	um3	estimated biovolume	numeric
Fragilaria	um3	estimated biovolume	numeric
Synedra-like	um3	estimated biovolume	numeric
Tabellaria	um3	estimated biovolume	numeric
UrosoleniaOriginal	um3	estimated biovolume	numeric
unclassified	um3	estimated biovolume	numeric
UrosoelniaNoSmalls	um3	estimated biovolume	numeric
datetimeUTC	sampleVol	depth	Asterionella	Fragilaria	Synedra-like	Tabellaria	UrosoleniaOriginal	UrosoleniaNoSmalls
2014-11-04 23:10:55	2.48	14.78	2.680132e+04	3.465599e+05	2.197132e+04	2.602582e+03	1.242349e+04	1.216149e+04
2014-11-04 23:33:07	2.58	14.78	2.284246e+04	7.512626e+04	1.459522e+04	2.206014e+04	7.208647e+03	6.981712e+03
2014-11-04 23:55:13	2.76	14.78	2.169085e+04	5.291913e+04	1.812474e+04	0.000000e+00	7.675828e+03	7.114128e+03
2014-11-05 00:17:17	2.63	14.78	1.035670e+04	3.015657e+04	1.360710e+04	0.000000e+00	6.575490e+03	6.398216e+03
2014-11-05 00:39:19	2.61	14.78	1.288305e+04	2.473046e+04	1.730934e+04	2.619950e+03	7.614158e+03	7.207917e+03
2014-11-05 01:01:28	2.66	14.78	2.270855e+04	5.627481e+03	1.988369e+04	1.057960e+03	5.125763e+03	4.832032e+03
2014-11-05 01:23:31	2.71	14.78	5.463078e+03	1.218770e+04	9.676032e+03	0.000000e+00	3.219379e+03	2.673151e+03
2014-11-05 01:45:34	2.48	14.78	4.431181e+04	3.601218e+05	1.449073e+04	1.566491e+04	1.670532e+04	1.650433e+04
2014-11-05 02:07:37	2.66	14.78	3.165209e+04	3.557002e+04	3.746382e+04	1.237696e+04	2.520143e+04	2.497648e+04
2014-11-05 02:29:41	2.73	14.78	1.477893e+04	6.961999e+04	2.757925e+04	5.851396e+03	2.346352e+04	2.318285e+04
2014-11-05 02:51:43	2.64	14.78	7.393710e+04	4.330850e+04	3.129933e+04	1.468137e+04	2.955398e+04	2.916481e+04
2014-11-05 03:13:46	2.64	14.78	3.366433e+04	1.191359e+05	3.232899e+04	2.568856e+04	2.475419e+04	2.459857e+04
2014-11-05 03:35:50	2.70	14.78	5.876015e+04	1.381316e+04	3.467564e+04	4.318444e+03	2.323764e+04	2.307701e+04
2014-11-05 03:57:53	2.65	14.78	7.739743e+04	1.226489e+05	2.608709e+04	3.579213e+04	2.530914e+04	2.517687e+04
2014-11-05 04:19:57	2.67	14.78	4.964540e+04	4.494210e+04	2.806324e+04	6.739463e+04	2.161364e+04	2.139776e+04
2014-11-05 04:42:00	2.65	14.78	3.036150e+04	8.728946e+04	3.838790e+04	1.292303e+04	2.551100e+04	2.527150e+04
2014-11-05 05:04:03	2.69	14.78	6.498364e+04	3.895175e+03	3.146740e+04	1.771824e+04	2.369346e+04	2.358330e+04
2014-11-05 05:26:06	2.70	14.78	5.716386e+04	2.231667e+04	2.484627e+04	6.571792e+03	2.492877e+04	2.478671e+04
2014-11-05 05:48:11	2.68	14.78	3.238080e+04	4.794849e+04	2.814575e+04	5.190550e+04	2.502937e+04	2.486899e+04
2014-11-05 06:10:14	2.66	14.78	4.208177e+04	0.000000e+00	2.990079e+04	1.978728e+04	2.932097e+04	2.897747e+04
2014-11-05 06:32:17	2.66	14.78	5.431190e+04	1.732675e+04	2.481491e+04	1.047950e+04	3.038389e+04	3.028201e+04
2014-11-05 06:54:20	2.64	14.78	1.051710e+04	8.612491e+04	3.285066e+04	8.735460e+04	2.740870e+04	2.710149e+04
2014-11-05 07:16:23	2.64	14.78	5.508833e+04	4.883572e+04	2.854000e+04	9.113363e+03	2.480554e+04	2.466217e+04
2014-11-05 07:38:26	2.68	14.78	4.729885e+04	7.410541e+04	3.741433e+04	1.683484e+04	2.666652e+04	2.646524e+04
2014-11-05 08:00:29	2.65	14.78	3.466081e+04	1.329744e+04	3.567116e+04	2.156148e+04	2.989189e+04	2.974961e+04
2014-11-05 08:22:34	2.65	14.78	1.920563e+04	3.776501e+04	2.813539e+04	2.033364e+04	2.506466e+04	2.500281e+04
2014-11-05 08:44:37	2.68	14.78	4.292205e+04	0.000000e+00	3.671647e+04	2.635021e+04	2.764510e+04	2.748708e+04
2014-11-05 09:06:40	2.65	14.78	5.973149e+04	0.000000e+00	1.928098e+04	1.864544e+04	2.512984e+04	2.500274e+04
2014-11-05 09:28:42	2.64	14.78	1.373577e+04	1.091548e+05	2.161118e+04	9.629077e+03	2.605736e+04	2.592681e+04
2014-11-05 09:50:42	2.69	14.78	4.084966e+04	0.000000e+00	3.072194e+04	9.605527e+03	2.145117e+04	2.127317e+04
2014-11-05 10:12:44	2.30	14.78	3.549646e+04	0.000000e+00	2.901622e+04	1.422676e+03	2.212980e+04	2.197363e+04
2014-11-05 10:35:04	2.08	14.78	4.501846e+04	0.000000e+00	1.918647e+04	3.418196e+04	2.120734e+04	2.114789e+04
2014-11-05 12:33:31	1.70	14.78	2.856109e+04	0.000000e+00	1.876928e+04	0.000000e+00	1.608265e+04	1.594401e+04
2014-11-05 13:21:53	2.44	14.78	1.910931e+04	2.220017e+04	3.177808e+04	9.933657e+03	2.294479e+04	2.277830e+04
2014-11-05 13:43:55	2.52	14.78	1.707288e+04	4.612911e+03	2.708112e+04	2.255068e+04	2.333097e+04	2.322382e+04
2014-11-05 14:05:57	2.52	14.78	1.858566e+04	0.000000e+00	2.537464e+04	1.845010e+04	2.313012e+04	2.312155e+04
2014-11-05 14:27:57	2.53	14.78	4.255617e+04	0.000000e+00	2.427525e+04	1.429846e+04	2.608818e+04	2.591712e+04
2014-11-05 14:49:59	2.43	14.78	3.835086e+04	0.000000e+00	3.034782e+04	2.717133e+04	2.565544e+04	2.556020e+04
2014-11-05 15:11:59	2.50	14.78	6.504674e+04	2.375739e+03	4.293660e+04	1.774134e+04	2.117259e+04	2.084667e+04
2014-11-05 15:34:02	2.48	14.78	2.347296e+04	2.290153e+05	4.120202e+04	1.001180e+04	1.977070e+04	1.967633e+04
2014-11-05 15:56:04	2.50	14.78	4.243709e+04	2.340064e+03	4.072177e+04	3.666352e+04	2.235098e+04	2.219387e+04
2014-11-05 16:18:06	2.49	14.78	1.495104e+04	0.000000e+00	3.046879e+04	1.152796e+04	1.871240e+04	1.859778e+04
2014-11-05 18:43:17	2.48	14.78	2.097749e+03	0.000000e+00	6.981101e+03	0.000000e+00	5.841825e+02	4.423523e+02
2014-11-05 19:06:17	2.46	14.78	0.000000e+00	8.895605e+04	9.099648e+03	2.306960e+03	6.323196e+02	4.112166e+02
2014-11-05 21:53:32	2.38	14.78	4.877094e+04	1.994473e+04	2.771806e+04	1.425329e+03	2.971501e+04	2.936811e+04
2014-11-05 22:22:08	2.36	14.78	6.903849e+04	9.347037e+04	3.616868e+04	8.405959e+03	2.536563e+04	2.491233e+04
2014-11-05 22:56:48	2.67	14.83	2.601150e+04	2.740145e+05	3.763290e+04	2.452416e+04	2.616060e+04	2.597884e+04
2014-11-05 23:19:50	2.58	14.83	5.969746e+04	5.180850e+04	3.489596e+04	9.826106e+03	2.797462e+04	2.783867e+04
2014-11-05 23:41:53	2.65	14.83	2.704281e+04	0.000000e+00	3.714793e+04	4.507818e+03	2.715175e+04	2.699413e+04
2014-11-06 00:03:57	2.68	14.83	3.204508e+04	0.000000e+00	3.432120e+04	1.106953e+04	1.985844e+04	1.969284e+04
2014-11-06 00:26:00	2.70	14.83	9.209403e+04	2.477133e+03	3.923276e+04	7.898978e+03	2.405556e+04	2.381518e+04
2014-11-06 00:48:05	2.67	14.83	7.036922e+04	1.984778e+03	3.286004e+04	5.283797e+03	3.064270e+04	3.054873e+04
2014-11-06 01:10:10	2.75	14.83	2.742591e+04	0.000000e+00	3.097631e+04	2.506972e+03	2.695803e+04	2.675950e+04
2014-11-06 01:32:12	2.71	14.83	3.477132e+04	6.364017e+03	4.986485e+04	3.060862e+04	2.728968e+04	2.714904e+04
2014-11-06 01:54:16	2.73	14.83	4.637676e+04	6.146716e+03	2.719115e+04	1.754488e+04	2.890437e+04	2.873361e+04
2014-11-06 02:16:18	2.72	14.83	4.520103e+04	0.000000e+00	4.281724e+04	8.158648e+03	2.850256e+04	2.829579e+04
2014-11-06 02:38:22	2.72	14.83	4.495992e+04	8.691835e+04	2.858832e+04	1.508437e+04	2.610582e+04	2.589764e+04
2014-11-06 03:00:24	2.71	14.83	4.733311e+04	1.884740e+05	3.494564e+04	2.795206e+04	2.665471e+04	2.644020e+04
2014-11-06 03:22:28	2.73	14.83	1.783388e+04	0.000000e+00	3.482542e+04	1.490669e+04	2.698686e+04	2.683558e+04
2014-11-06 03:44:29	2.73	14.83	5.037143e+04	0.000000e+00	2.975063e+04	4.030007e+03	2.346021e+04	2.324763e+04
2014-11-06 04:06:32	2.72	14.83	2.641446e+04	0.000000e+00	3.471812e+04	4.468769e+04	3.141911e+04	3.121139e+04
2014-11-06 04:28:35	2.75	14.83	2.182694e+04	0.000000e+00	3.670854e+04	2.539990e+04	2.713564e+04	2.705051e+04
2014-11-06 04:50:39	2.73	14.83	5.146920e+04	0.000000e+00	3.259334e+04	2.442848e+04	2.478791e+04	2.464430e+04
2014-11-06 05:12:43	2.72	14.83	6.293006e+04	9.578568e+03	3.309073e+04	2.250331e+04	2.459076e+04	2.443969e+04
2014-11-06 05:34:46	2.67	14.83	5.766034e+04	0.000000e+00	3.259355e+04	4.479054e+04	2.937744e+04	2.917366e+04
2014-11-06 05:56:51	2.73	14.83	3.551683e+04	2.345477e+03	3.105047e+04	2.737932e+04	2.687885e+04	2.679208e+04
2014-11-06 06:18:55	2.73	14.83	5.574279e+04	1.470828e+05	2.778742e+04	4.372875e+03	2.166590e+04	2.145793e+04
2014-11-06 06:40:59	2.69	14.83	3.353621e+04	1.706766e+05	3.648441e+04	2.041390e+04	2.706947e+04	2.683774e+04
2014-11-06 07:03:02	2.73	14.83	5.565609e+04	0.000000e+00	3.390143e+04	1.361828e+04	2.407450e+04	2.383465e+04
2014-11-06 07:25:05	2.69	14.83	5.751908e+04	1.536277e+03	3.150512e+04	2.998396e+04	2.490064e+04	2.453113e+04
2014-11-06 07:47:09	2.71	14.83	5.486023e+04	3.019665e+05	2.890904e+04	1.289277e+04	2.459774e+04	2.430313e+04
2014-11-06 08:09:13	2.72	14.83	3.960076e+04	4.620047e+05	3.389665e+04	5.066006e+03	2.323086e+04	2.298206e+04
2014-11-06 08:31:16	2.73	14.83	1.637054e+04	0.000000e+00	2.864275e+04	6.391007e+04	2.604311e+04	2.585569e+04
2014-11-06 08:53:19	2.70	14.83	5.292212e+04	2.584554e+05	2.873574e+04	2.236697e+04	2.367551e+04	2.350140e+04
2014-11-06 09:15:22	2.70	14.83	2.048591e+04	0.000000e+00	3.521839e+04	1.689258e+04	3.036789e+04	3.028938e+04
2014-11-06 09:37:25	2.68	14.83	6.867765e+04	0.000000e+00	3.920507e+04	1.705488e+04	2.139288e+04	2.118372e+04
2014-11-06 09:59:29	2.64	14.83	4.956255e+04	0.000000e+00	2.692227e+04	3.295831e+03	2.128124e+04	2.116509e+04
2014-11-06 10:21:45	2.32	14.83	5.582160e+04	0.000000e+00	2.180569e+04	1.072564e+04	1.840322e+04	1.829055e+04
2014-11-06 10:44:03	2.27	14.83	7.834573e+04	0.000000e+00	2.214411e+04	1.469913e+03	1.877051e+04	1.852842e+04
2014-11-06 11:06:23	2.35	14.83	5.400235e+04	4.462311e+05	3.244740e+04	4.405339e+01	1.803661e+04	1.778822e+04
2014-11-06 11:28:43	2.32	14.83	6.013660e+04	0.000000e+00	1.676138e+04	2.731361e+04	2.254615e+04	2.237916e+04
2014-11-06 11:51:04	2.28	14.83	2.029220e+04	7.268946e+05	2.722835e+04	6.844263e+03	2.044554e+04	2.024641e+04
2014-11-06 12:13:28	2.33	14.83	2.425715e+04	0.000000e+00	3.806530e+04	2.922407e+04	1.729172e+04	1.721041e+04
2014-11-06 12:36:21	2.28	14.83	5.101776e+04	7.312252e+04	2.006924e+04	6.068066e+04	2.164714e+04	2.123619e+04
2014-11-06 12:58:27	2.60	14.83	3.355572e+04	0.000000e+00	2.893148e+04	2.759731e+04	2.760781e+04	2.747924e+04
2014-11-06 13:20:32	2.62	14.83	6.581192e+04	0.000000e+00	3.228490e+04	3.386222e+04	2.361676e+04	2.349534e+04
2014-11-06 13:42:34	1.62	14.83	2.112079e+04	0.000000e+00	2.070523e+04	1.510096e+04	1.275791e+04	1.267100e+04
2014-11-06 14:09:09	2.44	14.83	1.218633e+04	4.854229e+04	3.225601e+04	6.592481e+03	2.795933e+04	2.764176e+04
2014-11-06 14:32:02	2.06	14.83	3.353796e+04	0.000000e+00	3.683361e+04	0.000000e+00	2.092560e+04	2.077303e+04
2014-11-06 14:56:57	2.62	14.83	4.978235e+04	0.000000e+00	3.804963e+04	3.191302e+04	2.610152e+04	2.577351e+04
2014-11-06 15:19:11	1.81	14.83	3.721632e+04	4.409715e+02	2.458459e+04	2.764525e+04	2.062844e+04	2.050974e+04
2014-11-06 16:05:23	2.64	14.77	3.943264e+04	5.155470e+03	2.752792e+04	0.000000e+00	2.378650e+04	2.359974e+04
2014-11-06 16:28:16	2.49	14.77	1.621240e+04	0.000000e+00	3.516265e+04	2.678674e+04	2.755510e+04	2.725466e+04
2014-11-06 18:08:04	2.54	14.75	4.922105e+04	0.000000e+00	3.550674e+04	1.984455e+04	2.806167e+04	2.790309e+04
2014-11-06 18:59:37	2.65	14.74	2.372585e+04	0.000000e+00	4.387425e+04	2.013530e+04	3.252055e+04	3.237903e+04
2014-11-06 19:22:40	2.62	14.74	4.300682e+04	1.043735e+05	2.177910e+04	6.071136e+03	2.748793e+04	2.725327e+04
2014-11-06 19:49:58	2.52	14.74	1.473330e+04	2.226012e+05	2.128357e+04	1.106767e+04	2.538635e+04	2.522652e+04
2014-11-06 20:29:44	2.62	14.81	3.323631e+04	6.200062e+04	2.320010e+04	4.386195e+04	2.913670e+04	2.891078e+04
2014-11-06 21:12:15	2.67	14.81	3.457920e+04	4.416260e+04	2.793751e+04	1.027996e+04	2.754388e+04	2.730452e+04
2014-11-06 21:52:59	2.67	14.81	1.210567e+04	6.383521e+04	2.798678e+04	8.162905e+03	3.027501e+04	3.011673e+04
2014-11-06 22:15:51	2.70	14.81	2.014108e+04	9.896673e+03	4.334074e+04	1.914032e+04	3.070635e+04	3.044517e+04
2014-11-06 22:37:54	2.76	14.81	2.532218e+04	0.000000e+00	3.727508e+04	9.535148e+03	2.679420e+04	2.673378e+04
2014-11-06 22:59:55	2.71	14.81	5.336855e+04	1.868443e+05	4.259733e+04	1.725809e+04	2.943974e+04	2.899983e+04
2014-11-06 23:21:59	2.73	14.81	7.691747e+04	3.729946e+04	4.143161e+04	3.319395e+04	2.762643e+04	2.740986e+04
2014-11-06 23:44:02	2.70	14.81	4.764183e+04	1.490198e+05	3.599815e+04	2.326626e+04	2.800969e+04	2.790225e+04
2014-11-07 00:06:06	2.69	14.81	8.802786e+04	1.031751e+04	3.286666e+04	6.544314e+03	2.673152e+04	2.653476e+04
2014-11-07 00:28:10	2.66	14.81	6.504729e+04	0.000000e+00	2.502952e+04	3.748403e+03	2.689488e+04	2.674680e+04
2014-11-07 00:50:13	2.69	14.81	1.874837e+04	0.000000e+00	3.133116e+04	3.048150e+04	3.112582e+04	3.092458e+04
2014-11-07 01:12:17	2.60	14.81	3.301789e+04	8.287325e+04	4.175146e+04	1.358350e+04	2.698133e+04	2.656324e+04
2014-11-07 01:34:22	2.73	14.81	5.784056e+04	0.000000e+00	4.264183e+04	8.005649e+04	2.600155e+04	2.566488e+04
2014-11-07 01:56:25	2.74	14.81	4.198858e+04	0.000000e+00	3.235698e+04	2.668595e+04	2.910042e+04	2.888814e+04
2014-11-07 02:18:28	2.65	14.81	4.454660e+04	7.371159e+03	3.092537e+04	3.405193e+04	3.027152e+04	3.010313e+04
2014-11-07 02:40:32	2.72	14.81	4.851971e+04	0.000000e+00	2.951048e+04	2.062042e+04	2.765050e+04	2.746631e+04
2014-11-07 03:02:35	2.76	14.81	4.044753e+04	3.203799e+05	3.030830e+04	6.293013e+03	2.562041e+04	2.557849e+04
2014-11-07 03:24:37	2.71	14.81	7.061871e+04	2.117110e+03	2.726266e+04	1.409016e+04	2.353026e+04	2.335471e+04
2014-11-07 03:46:37	2.74	14.81	2.908245e+04	0.000000e+00	3.176914e+04	1.652253e+04	2.914630e+04	2.904565e+04
2014-11-07 04:08:39	2.72	14.81	3.300393e+04	0.000000e+00	3.096052e+04	4.667545e+04	2.822138e+04	2.801960e+04
2014-11-07 04:30:42	2.72	14.81	1.739717e+05	1.106508e+04	3.098423e+04	3.888027e+03	3.057815e+04	3.022269e+04
2014-11-07 04:52:45	2.71	14.81	6.220665e+04	1.394817e+05	2.978327e+04	3.677596e+04	2.865637e+04	2.855981e+04
2014-11-07 05:14:48	2.72	14.81	2.992323e+04	0.000000e+00	3.518081e+04	1.894020e+04	2.701013e+04	2.678537e+04
2014-11-07 05:36:51	2.72	14.81	4.129798e+04	0.000000e+00	2.833728e+04	2.863762e+04	2.383102e+04	2.359219e+04
2014-11-07 05:58:53	2.71	14.81	3.498997e+04	0.000000e+00	3.849443e+04	1.003850e+03	2.620274e+04	2.598992e+04
2014-11-07 06:20:56	2.71	14.81	7.166211e+04	0.000000e+00	3.299212e+04	3.364142e+04	2.629967e+04	2.617901e+04
2014-11-07 06:42:58	2.79	14.81	6.501827e+04	7.292759e+03	1.843715e+04	2.828756e+03	2.744428e+04	2.722562e+04
2014-11-07 07:04:59	2.68	14.81	4.321026e+04	2.998974e+03	2.564093e+04	1.699061e+04	2.917814e+04	2.893799e+04
2014-11-07 07:27:00	2.70	14.81	3.666400e+04	1.888799e+05	3.736015e+04	3.548464e+04	2.810197e+04	2.796757e+04
2014-11-07 07:49:03	2.35	14.81	5.550075e+04	0.000000e+00	2.740257e+04	3.963266e+03	2.246556e+04	2.242565e+04
2014-11-07 08:11:13	2.26	14.81	9.170197e+04	0.000000e+00	2.135631e+04	7.824812e+03	1.971171e+04	1.948131e+04
2014-11-07 08:33:41	2.32	14.81	1.709567e+04	2.842585e+04	2.391329e+04	9.666702e+03	2.261017e+04	2.245890e+04
2014-11-07 08:55:52	2.41	14.81	6.508869e+04	0.000000e+00	2.975835e+04	4.484022e+04	2.164681e+04	2.157656e+04
2014-11-07 09:18:04	2.30	14.81	3.688484e+04	4.689585e+04	2.810542e+04	1.317387e+04	1.894579e+04	1.884367e+04
2014-11-07 09:40:15	2.47	14.81	4.037235e+04	0.000000e+00	3.473853e+04	3.124646e+04	2.376194e+04	2.359155e+04
2014-11-07 10:02:34	2.23	14.81	1.037290e+05	6.551010e+04	2.115369e+04	1.467711e+04	2.431061e+04	2.430109e+04
2014-11-07 10:24:47	2.65	14.81	2.262132e+04	1.512068e+02	2.998042e+04	7.377000e+03	2.489639e+04	2.462116e+04
2014-11-07 10:46:49	2.77	14.81	5.082016e+04	0.000000e+00	3.521414e+04	1.348674e+04	2.553242e+04	2.533597e+04
2014-11-07 11:08:51	2.73	14.81	8.872309e+04	0.000000e+00	2.827442e+04	7.610166e+03	2.486611e+04	2.452718e+04
2014-11-07 11:30:53	2.71	14.81	7.488590e+04	2.171077e+03	3.383808e+04	2.532842e+04	2.343861e+04	2.331698e+04
2014-11-07 11:52:57	2.72	14.81	7.049590e+04	5.926350e+05	2.686000e+04	8.141259e+03	2.497698e+04	2.475493e+04
2014-11-07 12:15:00	2.70	14.81	7.162233e+04	5.548672e+05	3.691572e+04	1.946612e+04	3.021805e+04	3.002228e+04
2014-11-07 12:37:04	2.73	14.81	3.485754e+04	1.121860e+06	3.668497e+04	1.465223e+04	2.469376e+04	2.452137e+04
2014-11-07 12:59:08	2.75	14.81	3.499392e+04	2.438934e+05	3.799872e+04	5.360165e+03	2.741844e+04	2.733506e+04
2014-11-07 13:21:11	2.69	14.81	7.108094e+04	8.065957e+03	3.121195e+04	1.611338e+04	2.957907e+04	2.948942e+04
2014-11-07 13:43:13	2.71	14.81	4.830156e+04	2.572036e+03	3.873095e+04	3.206380e+04	2.737350e+04	2.735272e+04
2014-11-07 14:05:18	2.58	14.81	6.860042e+04	6.392243e+04	2.994907e+04	3.242564e+03	2.595655e+04	2.574236e+04
2014-11-07 14:58:49	2.04	14.80	6.383516e+04	2.999584e+04	2.107820e+04	2.502645e+04	2.135396e+04	2.113866e+04
2014-11-07 16:51:24	2.48	14.64	4.739791e+04	0.000000e+00	2.871787e+04	3.392566e+03	2.203422e+04	2.197431e+04
2014-11-07 17:14:26	2.02	14.64	5.674480e+04	3.219795e+04	1.417332e+04	2.874228e+04	2.248809e+04	2.208683e+04
2014-11-07 17:37:40	2.16	14.64	2.266502e+04	3.535086e+04	2.833014e+04	8.451456e+03	1.982439e+04	1.966268e+04
2014-11-07 18:10:37	1.74	14.67	2.201653e+04	5.211804e+03	2.610820e+04	0.000000e+00	2.173429e+04	2.152352e+04
2014-11-07 18:59:31	2.02	14.64	5.382318e+04	4.309174e+03	2.010009e+04	0.000000e+00	1.862779e+04	1.851753e+04
2014-11-07 20:10:26	1.91	14.67	1.943637e+04	0.000000e+00	1.921442e+04	0.000000e+00	1.823089e+04	1.818362e+04
2014-11-07 20:36:09	2.01	14.78	7.353974e+04	0.000000e+00	2.002066e+04	0.000000e+00	2.236177e+04	2.222305e+04
2014-11-07 22:09:42	2.59	14.68	8.954154e+04	0.000000e+00	3.752399e+04	1.737197e+04	3.218027e+04	3.193643e+04
2014-11-07 22:36:09	2.75	14.67	6.690373e+04	0.000000e+00	4.630103e+04	2.636134e+04	3.096157e+04	3.056541e+04
2014-11-07 22:59:08	2.69	14.67	3.027999e+04	3.252715e+02	3.498768e+04	8.173694e+03	3.180179e+04	3.157680e+04
2014-11-07 23:22:04	2.62	14.67	7.601965e+04	5.081180e+05	3.409882e+04	6.317969e+03	3.097030e+04	3.070229e+04
2014-11-08 00:09:43	2.69	14.70	3.155443e+04	1.039778e+04	3.626293e+04	1.193254e+04	2.830209e+04	2.812534e+04
2014-11-08 00:36:07	2.69	14.67	3.604947e+04	0.000000e+00	2.933967e+04	3.829987e+04	3.218115e+04	3.190259e+04
2014-11-08 00:59:04	2.72	14.67	6.810168e+04	0.000000e+00	3.131483e+04	1.453887e+04	2.792133e+04	2.779831e+04
2014-11-08 01:22:01	2.63	14.67	4.541175e+04	2.468165e+05	3.809398e+04	4.362179e+04	3.069916e+04	3.049824e+04
2014-11-08 02:09:43	2.57	14.70	3.589091e+04	0.000000e+00	2.591367e+04	2.721620e+03	2.737214e+04	2.703195e+04
2014-11-08 02:36:07	2.76	14.67	4.165267e+04	1.213521e+02	3.081532e+04	1.424902e+04	2.705407e+04	2.689547e+04
2014-11-08 02:59:03	2.68	14.67	4.381042e+04	1.531082e+05	3.710252e+04	1.042022e+05	2.573578e+04	2.549381e+04
2014-11-08 03:22:05	2.68	14.67	3.513050e+04	3.682709e+04	3.185241e+04	3.454800e+03	3.184737e+04	3.155135e+04
2014-11-08 04:09:50	2.66	14.71	3.888953e+04	0.000000e+00	2.656378e+04	9.063674e+04	3.151947e+04	3.122246e+04
2014-11-08 04:36:08	2.68	14.68	4.921827e+04	0.000000e+00	4.709152e+04	1.353928e+04	2.847209e+04	2.827095e+04
2014-11-08 04:59:06	2.70	14.68	6.133572e+04	0.000000e+00	4.204770e+04	1.107514e+04	2.835353e+04	2.794364e+04
2014-11-08 05:22:04	2.59	14.68	3.682094e+04	4.410440e+03	3.381060e+04	3.021962e+03	2.621413e+04	2.612439e+04
2014-11-08 06:09:43	2.64	14.71	1.036399e+04	2.111152e+05	3.197134e+04	1.846376e+04	2.905573e+04	2.859379e+04
2014-11-08 06:36:06	2.77	14.69	2.194531e+04	0.000000e+00	3.437472e+04	1.305462e+04	2.587466e+04	2.569491e+04
2014-11-08 06:59:02	2.71	14.69	1.649353e+04	8.138134e+05	2.612759e+04	1.324201e+03	2.998984e+04	2.970004e+04
2014-11-08 07:21:58	2.63	14.69	3.642198e+04	3.401852e+04	4.101277e+04	4.122118e+03	3.140905e+04	3.112965e+04
2014-11-08 08:09:48	2.16	14.71	2.731634e+04	0.000000e+00	2.555533e+04	1.708698e+04	2.532878e+04	2.513708e+04
2014-11-08 08:36:05	2.37	14.69	6.133338e+04	8.587348e+04	2.567223e+04	1.786984e+04	2.601863e+04	2.583889e+04
2014-11-08 08:59:11	2.33	14.69	3.183300e+04	1.515014e+04	3.444874e+04	3.182449e+04	2.837903e+04	2.822130e+04
2014-11-08 09:22:40	2.32	14.69	7.187686e+04	2.025890e+03	2.946457e+04	2.191756e+04	2.282591e+04	2.278280e+04
2014-11-08 10:10:07	2.30	14.72	2.716072e+04	0.000000e+00	2.329521e+04	2.421846e+04	2.731035e+04	2.698324e+04
2014-11-08 10:36:04	2.78	14.71	3.822661e+04	0.000000e+00	4.466173e+04	2.345352e+04	2.569768e+04	2.554548e+04
2014-11-08 10:59:00	2.66	14.71	5.997346e+04	0.000000e+00	2.907725e+04	1.499653e+04	3.298191e+04	3.278748e+04
2014-11-08 11:21:57	2.64	14.71	5.623816e+04	3.770318e+03	2.493341e+04	5.321065e+04	3.398774e+04	3.383371e+04
2014-11-08 12:09:53	2.69	14.73	5.711308e+04	1.434032e+03	3.035102e+04	5.777912e+04	2.535309e+04	2.519540e+04
2014-11-08 12:36:07	2.76	14.70	6.866317e+04	0.000000e+00	2.635612e+04	2.355497e+04	2.940032e+04	2.930307e+04
2014-11-08 12:59:02	2.68	14.70	4.841086e+04	7.534072e+04	3.032594e+04	4.252755e+04	3.244906e+04	3.220759e+04
2014-11-08 13:21:59	2.58	14.70	1.112035e+05	2.365196e+03	3.013404e+04	0.000000e+00	3.296668e+04	3.269564e+04
2014-11-08 14:09:47	2.66	14.74	5.349504e+04	5.052015e+05	3.766844e+04	4.431179e+04	3.413839e+04	3.374334e+04
2014-11-08 14:36:02	2.77	14.71	6.744090e+04	5.330416e+03	3.551105e+04	3.302469e+03	2.827482e+04	2.804350e+04
2014-11-08 14:58:58	2.67	14.71	3.421766e+04	0.000000e+00	3.560784e+04	6.337133e+03	3.036492e+04	3.005519e+04
2014-11-08 15:21:56	2.58	14.71	1.645297e+04	0.000000e+00	2.156316e+04	3.837780e+03	2.646905e+04	2.623960e+04
2014-11-08 16:09:48	2.70	14.73	3.183348e+04	5.723779e+03	4.181806e+04	5.257264e+03	2.851673e+04	2.834189e+04
2014-11-08 16:36:04	2.73	14.69	3.663881e+04	7.167566e+04	3.732738e+04	4.840517e+03	3.190490e+04	3.168132e+04
2014-11-08 16:59:01	2.69	14.69	6.431400e+04	0.000000e+00	3.030374e+04	1.864846e+03	2.693413e+04	2.683948e+04
2014-11-08 17:21:57	2.54	14.69	3.431765e+04	4.680365e+04	2.915726e+04	5.819212e+03	2.846235e+04	2.828919e+04
2014-11-08 18:09:44	2.66	14.72	5.282927e+04	0.000000e+00	3.330295e+04	4.059240e+04	3.212235e+04	3.193012e+04
2014-11-08 18:36:06	2.74	14.68	5.087298e+04	0.000000e+00	3.695150e+04	1.092783e+03	3.467738e+04	3.454946e+04
2014-11-08 18:59:02	2.60	14.68	7.454232e+04	0.000000e+00	3.190118e+04	8.597802e+03	3.587812e+04	3.583683e+04
2014-11-08 19:22:02	2.61	14.68	1.104709e+04	0.000000e+00	2.930416e+04	9.457659e+03	3.416230e+04	3.399679e+04
2014-11-08 20:09:41	2.66	14.72	6.499443e+04	1.256115e+04	3.807685e+04	7.699903e+03	3.637311e+04	3.615083e+04
2014-11-08 20:36:07	2.71	9.77	5.608086e+04	8.181187e+04	4.438401e+04	3.355199e+03	3.962063e+04	3.945493e+04
2014-11-08 21:03:32	2.63	9.77	6.754467e+04	4.203590e+03	4.332476e+04	2.674650e+04	3.454422e+04	3.417184e+04
2014-11-09 00:06:39	2.62	14.70	4.075062e+04	0.000000e+00	3.772795e+04	3.350041e+04	3.039285e+04	3.011974e+04
2014-11-09 00:30:26	2.58	14.70	3.035476e+04	6.416929e+04	3.519839e+04	4.045491e+03	2.883384e+04	2.866913e+04
2014-11-09 00:52:27	2.61	14.70	4.437169e+04	0.000000e+00	3.274779e+04	7.339291e+03	2.993035e+04	2.957954e+04
2014-11-10 12:23:24	2.52	14.82	4.362387e+04	2.707463e+05	3.984910e+04	1.387058e+04	3.279985e+04	3.261821e+04
2014-11-10 12:45:34	2.48	14.82	5.947026e+04	0.000000e+00	2.157569e+04	5.844396e+03	3.337180e+04	3.322338e+04
2014-11-10 13:07:46	2.72	14.82	8.228751e+04	0.000000e+00	4.516238e+04	1.216135e+03	3.280907e+04	3.262089e+04
2014-11-10 13:29:52	2.81	14.82	3.144162e+04	0.000000e+00	4.435159e+04	5.214094e+03	3.890929e+04	3.873013e+04
2014-11-10 13:51:54	2.82	14.82	4.812868e+04	0.000000e+00	4.847150e+04	1.236997e+04	3.215210e+04	3.187006e+04
2014-11-10 14:13:58	2.80	14.82	9.499175e+04	0.000000e+00	3.862563e+04	7.579747e+03	3.302780e+04	3.292382e+04
2014-11-10 14:36:01	2.76	14.82	6.191580e+04	1.321231e+05	4.941822e+04	3.433973e+04	3.863696e+04	3.826108e+04
2014-11-10 14:58:04	2.79	14.82	5.695848e+04	0.000000e+00	4.181729e+04	3.371101e+04	3.800998e+04	3.787959e+04
2014-11-10 15:20:09	2.80	14.82	5.404599e+04	0.000000e+00	4.513226e+04	1.983712e+04	3.096653e+04	3.068131e+04
2014-11-10 16:44:24	2.60	1.29	4.509455e+04	5.951053e+01	4.499857e+04	8.459533e+02	3.427531e+04	3.408268e+04
2014-11-10 17:10:29	2.75	1.29	4.985606e+04	4.942159e+04	4.028499e+04	3.503760e+04	3.581715e+04	3.551170e+04
2014-11-10 17:33:26	2.60	3.77	4.564289e+04	5.885590e+03	3.407936e+04	1.314008e+04	3.465837e+04	3.421679e+04
2014-11-10 17:56:26	2.50	9.79	3.132281e+04	0.000000e+00	4.811311e+04	3.136339e+04	3.513818e+04	3.487770e+04
2014-11-10 18:44:06	2.72	1.29	2.055839e+04	0.000000e+00	3.019388e+04	7.052069e+03	4.187273e+04	4.159360e+04
2014-11-10 19:10:31	2.63	1.29	5.866053e+04	5.310742e+04	5.934455e+04	7.593864e+03	3.462633e+04	3.445183e+04
2014-11-10 19:33:28	2.60	3.76	2.834588e+04	0.000000e+00	3.094449e+04	4.469324e+04	3.375177e+04	3.357428e+04
2014-11-10 19:56:23	2.48	9.79	8.958058e+04	0.000000e+00	3.314922e+04	1.347051e+04	3.360329e+04	3.338253e+04
2014-11-10 20:44:07	2.50	1.30	5.148436e+04	1.953481e+04	4.900848e+04	6.101479e+04	3.001600e+04	2.993460e+04
2014-11-10 21:10:30	2.68	1.29	3.961707e+04	0.000000e+00	3.257427e+04	8.604827e+03	4.192697e+04	4.177326e+04
2014-11-10 21:33:27	2.42	9.28	3.854400e+04	7.873983e+04	3.904903e+04	2.821627e+04	3.822565e+04	3.796307e+04
2014-11-10 21:56:22	2.67	9.80	3.141228e+04	2.111930e+01	3.934999e+04	2.664116e+03	3.878366e+04	3.856041e+04
2014-11-10 22:44:11	2.74	1.29	4.194430e+04	1.797833e+05	3.921448e+04	8.008316e+02	3.505886e+04	3.476915e+04
2014-11-10 23:10:29	2.76	1.29	4.951085e+04	7.684285e+01	4.637382e+04	4.321902e+04	3.441453e+04	3.428507e+04
2014-11-10 23:37:53	2.72	9.78	7.118626e+04	3.326884e+03	4.209032e+04	1.920321e+04	3.533476e+04	3.501869e+04
2014-11-11 01:44:03	2.61	1.30	7.296851e+04	0.000000e+00	4.183102e+04	2.180007e+04	4.090749e+04	4.036114e+04
2014-11-11 02:10:27	2.78	1.29	4.291069e+04	0.000000e+00	4.009056e+04	2.923294e+04	2.865840e+04	2.840603e+04
2014-11-11 02:33:25	2.62	3.77	7.918448e+04	3.174276e+01	4.336500e+04	4.580876e+03	4.222088e+04	4.191468e+04
2014-11-11 02:56:23	2.62	9.79	6.633577e+04	0.000000e+00	3.091976e+04	1.363488e+04	4.148686e+04	4.115341e+04
2014-11-11 03:44:08	2.65	1.29	7.479870e+04	4.513337e+03	3.868099e+04	3.117089e+04	3.817074e+04	3.794974e+04
2014-11-11 04:10:27	2.73	1.29	1.134517e+04	7.736683e+03	4.113399e+04	2.654265e+04	3.121946e+04	3.095830e+04
2014-11-11 04:33:23	2.69	3.77	6.274589e+04	3.886574e+05	4.365846e+04	0.000000e+00	3.377727e+04	3.361913e+04
2014-11-11 04:56:21	2.66	9.79	5.038735e+04	0.000000e+00	4.489064e+04	2.793450e+04	3.739603e+04	3.719427e+04
2014-11-11 05:44:03	2.72	1.29	4.041568e+04	0.000000e+00	3.906678e+04	2.967879e+04	3.427111e+04	3.405165e+04
2014-11-11 06:10:29	2.77	1.30	5.488657e+04	0.000000e+00	3.564122e+04	3.454226e+03	3.465689e+04	3.436469e+04
2014-11-11 06:33:30	2.72	3.77	6.072876e+04	1.018414e+05	3.996113e+04	7.889823e+03	3.384968e+04	3.366776e+04
2014-11-11 06:56:27	2.70	9.78	5.691067e+04	4.391265e+01	4.448519e+04	1.366718e+04	3.993669e+04	3.951770e+04
2014-11-11 07:44:03	2.72	1.30	3.572778e+04	0.000000e+00	3.607811e+04	4.663650e+04	3.833867e+04	3.809703e+04
2014-11-11 08:10:25	2.85	1.30	7.077696e+04	0.000000e+00	4.687906e+04	0.000000e+00	3.398934e+04	3.369167e+04
2014-11-11 08:33:22	2.76	3.77	5.719204e+04	2.878238e+03	4.617759e+04	1.118190e+04	3.515653e+04	3.472784e+04
2014-11-11 08:56:18	2.67	9.79	1.324080e+05	0.000000e+00	4.462842e+04	3.637289e+03	4.083052e+04	4.056006e+04
2014-11-11 09:44:11	2.64	1.30	3.108762e+04	0.000000e+00	3.263443e+04	5.861774e+03	3.754660e+04	3.721226e+04
2014-11-11 10:10:40	2.81	1.29	1.200136e+05	2.067972e+05	4.920889e+04	2.161232e+04	3.744973e+04	3.691457e+04
2014-11-11 10:33:58	2.46	3.76	6.822154e+04	0.000000e+00	3.024937e+04	3.873575e+03	3.068594e+04	3.058397e+04
2014-11-11 10:57:11	2.27	9.78	1.191882e+05	0.000000e+00	2.944656e+04	1.376916e+04	3.144509e+04	3.126790e+04
2014-11-11 11:44:05	2.31	1.29	5.099315e+04	6.652528e+04	3.968055e+04	2.445175e+04	3.425207e+04	3.399479e+04
2014-11-11 12:10:27	2.44	1.29	2.576551e+04	0.000000e+00	3.497039e+04	4.066434e+04	2.457490e+04	2.442180e+04
2014-11-11 12:35:49	2.33	3.76	8.509708e+04	0.000000e+00	3.599816e+04	2.380963e+04	3.162617e+04	3.122517e+04
2014-11-11 12:59:16	2.50	9.80	7.915861e+04	0.000000e+00	3.312631e+04	1.054796e+04	3.541731e+04	3.531951e+04
2014-11-11 13:44:07	2.75	1.30	5.713897e+04	1.878084e+05	5.210143e+04	4.282540e+04	3.322065e+04	3.307204e+04
2014-11-11 20:11:07	2.62	1.30	0.000000e+00	0.000000e+00	2.734282e+02	6.153580e+03	2.218534e+02	9.875997e+01
2014-11-11 20:34:05	2.48	3.77	1.200018e+03	0.000000e+00	5.458364e+01	0.000000e+00	4.728661e+01
2014-11-11 20:57:04	2.53	9.78	0.000000e+00	0.000000e+00	0.000000e+00	0.000000e+00	3.797127e+02	3.449279e+02
2014-11-11 21:44:08	2.46	1.31	0.000000e+00	0.000000e+00	0.000000e+00	0.000000e+00	1.516167e+01
2014-11-11 22:10:26	2.72	1.30	0.000000e+00	4.004593e+04	0.000000e+00	3.855996e+03	1.988245e+02	1.988245e+02
2014-11-11 22:33:24	2.59	3.77	0.000000e+00	0.000000e+00	0.000000e+00	0.000000e+00	6.213122e+02	5.855273e+02
2014-11-11 22:56:22	2.60	9.79	0.000000e+00	0.000000e+00	2.219955e+02	0.000000e+00	3.575192e+02	3.087524e+02
2014-11-11 23:44:10	2.59	1.30	0.000000e+00	0.000000e+00	0.000000e+00	0.000000e+00	1.808313e+02	1.414990e+02
2014-11-12 00:10:24	2.71	1.30	0.000000e+00	0.000000e+00	1.270082e+01	0.000000e+00	4.621243e+02	4.062538e+02
2014-11-12 00:33:24	2.69	3.77	0.000000e+00	0.000000e+00	1.612844e+02	0.000000e+00	2.983963e+02	2.829662e+02
2014-11-12 00:56:22	2.51	9.79	7.564917e+02	0.000000e+00	9.749690e+01	0.000000e+00	3.459215e+02	2.901229e+02
2014-11-21 20:43:47	3.01	1.30	1.211493e+05	0.000000e+00	8.249299e+04	1.170452e+04	6.186452e+04	6.181261e+04
2014-11-21 21:09:55	3.13	1.31	7.772635e+04	3.783996e+04	7.768201e+04	2.994246e+04	5.231943e+04	5.223260e+04
2014-11-21 22:43:55	2.97	1.31	8.651463e+04	3.938139e+05	4.850715e+04	6.659396e+03	5.767457e+04	5.763152e+04
2014-11-21 23:09:58	3.10	1.30	9.637179e+04	1.485955e+05	6.847738e+04	0.000000e+00	5.123426e+04	5.101628e+04
2014-11-21 23:32:56	3.06	3.77	7.605896e+04	0.000000e+00	6.572486e+04	1.318209e+04	5.266274e+04	5.247564e+04
2014-11-21 23:55:54	2.97	9.80	1.122737e+05	1.693320e+05	8.854439e+04	6.616227e+03	5.029041e+04	5.028985e+04
2014-11-22 00:43:56	3.00	1.31	5.486201e+04	0.000000e+00	7.117138e+04	5.381119e+04	4.915311e+04	4.909086e+04
2014-11-22 01:10:00	3.12	1.30	6.858016e+04	0.000000e+00	6.577566e+04	5.982267e+03	5.210745e+04	5.189111e+04
2014-11-22 01:32:58	3.06	3.76	8.529526e+04	8.361122e+04	6.605440e+04	6.210513e+04	4.718016e+04	4.714841e+04
2014-11-22 01:55:56	2.98	9.79	9.942087e+04	5.538078e+04	6.858577e+04	0.000000e+00	4.418332e+04	4.395001e+04
2014-11-22 02:43:49	3.06	1.31	9.507543e+04	0.000000e+00	5.405926e+04	3.216039e+04	5.282053e+04	5.266512e+04
2014-11-22 03:09:56	3.13	1.30	1.299681e+05	2.753397e+03	7.499017e+04	2.668961e+04	4.498571e+04	4.491749e+04
2014-11-22 03:32:55	3.07	3.77	1.230025e+05	2.397692e+05	6.854270e+04	1.842971e+04	4.173327e+04	4.168607e+04
2014-11-22 03:55:54	2.92	9.79	8.874044e+04	1.226991e+06	6.961433e+04	8.945014e+02	5.539590e+04	5.531001e+04
2014-11-22 04:43:47	3.06	1.31	1.170007e+05	1.118180e+04	6.605807e+04	2.265181e+04	4.742827e+04	4.732845e+04
2014-11-22 05:10:03	3.17	1.30	5.352021e+04	0.000000e+00	7.182938e+04	1.338083e+04	4.530373e+04	4.523909e+04
2014-11-22 05:33:02	3.15	3.76	1.126717e+05	0.000000e+00	6.031987e+04	8.674670e+03	4.695347e+04	4.688156e+04
2014-11-22 07:10:03	3.18	1.30	6.655007e+04	0.000000e+00	6.991695e+04	1.129558e+04	5.143460e+04	5.136149e+04
2014-11-22 07:33:01	3.10	3.75	9.134678e+04	6.530090e+04	7.526179e+04	1.332100e+04	4.941080e+04	4.932044e+04
2014-11-22 07:56:00	2.99	9.78	9.866684e+04	0.000000e+00	7.011439e+04	1.373062e+04	5.319524e+04	5.297304e+04
2014-11-22 10:49:55	2.71	1.30	7.771781e+04	2.380705e+05	5.886965e+04	1.031164e+04	3.845079e+04	3.839845e+04
2014-11-22 11:12:14	2.77	9.78	1.012566e+05	6.185464e+05	6.066194e+04	1.151811e+04	3.933618e+04	3.930263e+04
2014-11-22 11:39:45	2.82	9.78	8.457270e+04	9.945499e+04	6.077007e+04	1.125730e+04	3.990379e+04	3.974719e+04
2014-11-22 14:50:11	3.19	1.30	8.492719e+04	5.197574e+04	9.050984e+04	5.210243e+04	4.953213e+04	4.938654e+04
2014-11-22 15:13:09	3.42	1.28	2.559965e+05	1.986258e+05	6.991194e+04	1.441099e+04	4.879092e+04	4.866922e+04
2014-11-22 15:36:07	3.24	3.76	1.281661e+05	2.763819e+03	7.872707e+04	3.832644e+03	4.360918e+04	4.347982e+04
2014-11-22 15:59:04	3.13	9.78	1.552718e+05	8.743197e+03	7.013108e+04	2.728883e+04	5.556687e+04	5.556687e+04
2014-11-22 17:04:46	3.31	1.32	8.120718e+04	2.114622e+05	6.725867e+04	7.561561e+04	4.724684e+04	4.706109e+04
2014-11-22 17:26:46	3.27	14.74	1.340652e+05	1.960293e+03	7.522090e+04	1.730676e+04	4.329537e+04	4.319782e+04
2014-11-22 17:49:48	3.20	3.76	1.598287e+05	0.000000e+00	6.700704e+04	7.449442e+03	6.063382e+04	6.061792e+04
2014-11-22 20:50:52	3.16	1.30	6.028893e+04	0.000000e+00	8.091918e+04	2.884013e+04	6.124176e+04	6.101911e+04
2014-11-22 21:16:38	3.13	8.96	1.397051e+05	2.118832e+05	6.516587e+04	8.866112e+03	5.549442e+04	5.530302e+04
2014-11-22 21:39:31	3.06	14.58	1.452597e+05	1.001129e+05	8.336432e+04	1.428310e+04	6.059440e+04	6.048627e+04
2014-11-22 22:01:33	3.07	14.58	9.791643e+04	0.000000e+00	1.019047e+05	1.850574e+04	6.416805e+04	6.400686e+04
2014-11-22 22:44:25	3.12	0.68	9.445349e+04	3.244496e+05	7.442315e+04	2.651457e+04	5.472178e+04	5.469338e+04
2014-11-22 23:06:26	3.14	2.50	1.120549e+05	7.685184e+03	6.718310e+04	7.419225e+03	5.712207e+04	5.702507e+04
2014-11-22 23:30:21	3.11	9.75	5.855942e+04	6.797565e+03	5.545310e+04	1.301007e+03	5.349496e+04	5.334880e+04
2014-11-22 23:52:20	3.04	14.59	1.561667e+05	0.000000e+00	8.798412e+04	2.893893e+04	6.648362e+04	6.648362e+04
2014-11-23 00:14:28	3.02	14.59	2.084239e+05	0.000000e+00	8.705890e+04	9.070065e+04	6.034461e+04	6.026591e+04
2014-11-27 21:26:34	2.63	1.30	1.532324e+05	2.017680e+05	6.457625e+04	8.392541e+02	1.231270e+05	1.231140e+05
2014-11-27 21:49:28	2.69	3.76	5.246968e+04	2.185017e+04	8.396993e+04	8.231842e+03	1.033599e+05	1.032676e+05
2014-11-27 22:12:25	2.59	9.79	6.993706e+04	3.300114e+05	5.730069e+04	2.022586e+04	9.904178e+04	9.902036e+04
2014-11-27 22:47:03	2.79	1.31	1.121755e+05	0.000000e+00	6.936830e+04	1.472535e+04	9.929969e+04	9.916052e+04
2014-11-27 23:10:12	2.77	3.76	6.479374e+04	0.000000e+00	6.595922e+04	0.000000e+00	9.421271e+04	9.414245e+04
2014-11-27 23:33:10	2.76	9.78	1.117099e+05	2.002551e+04	6.355669e+04	8.900753e+03	1.028649e+05	1.026698e+05
2014-11-28 00:10:02	2.85	1.31	5.951016e+04	6.333900e+04	8.704521e+04	2.727968e+04	9.630215e+04	9.620256e+04
2014-11-28 00:33:00	2.82	3.76	1.134133e+05	6.888442e+05	8.544465e+04	6.031244e+03	9.168356e+04	9.162242e+04
2014-11-28 00:55:58	2.72	9.78	1.160599e+05	0.000000e+00	7.672245e+04	9.271475e+04	9.949553e+04	9.933913e+04
2014-11-28 01:40:06	2.91	1.30	6.060413e+04	0.000000e+00	5.376223e+04	4.000766e+04	9.196351e+04	9.192892e+04
2014-11-28 02:03:03	2.82	3.77	8.021709e+04	0.000000e+00	8.695477e+04	1.873577e+03	9.390780e+04	9.385992e+04
2014-11-28 02:26:00	2.80	9.79	7.363870e+04	0.000000e+00	6.471860e+04	8.833471e+03	9.309003e+04	9.293439e+04
2014-11-28 03:09:55	2.88	1.31	9.032442e+04	0.000000e+00	7.547553e+04	3.849534e+04	8.142274e+04	8.120104e+04
2014-11-28 03:32:53	2.88	3.77	6.345721e+04	5.013282e+03	9.962319e+04	7.847833e+03	8.087039e+04	8.067317e+04
2014-11-28 03:55:49	2.75	9.79	3.591725e+04	0.000000e+00	7.991285e+04	1.011258e+04	8.715098e+04	8.701199e+04
2014-11-28 04:39:58	2.89	1.31	7.632490e+04	0.000000e+00	7.274199e+04	7.747099e+03	8.593600e+04	8.573001e+04
2014-11-28 05:02:54	2.84	3.77	7.899798e+04	6.958592e+04	9.289313e+04	1.034403e+03	6.783388e+04	6.761466e+04
2014-11-28 05:25:51	2.71	9.79	9.985797e+04	2.234847e+05	6.708043e+04	0.000000e+00	9.825992e+04	9.805113e+04
2014-11-28 16:40:00	2.96	1.31	1.058415e+05	1.069932e+05	6.755793e+04	6.516531e+03	6.724057e+04	6.706408e+04
2014-11-28 17:02:57	2.79	3.77	6.940825e+04	2.000654e+04	8.565144e+04	8.244635e+03	9.264048e+04	9.256979e+04
2014-11-28 17:25:54	2.76	9.79	7.896111e+04	0.000000e+00	7.982539e+04	0.000000e+00	9.078766e+04	9.051432e+04
2014-12-01 15:02:29	2.67	14.73	7.412806e+04	0.000000e+00	6.523558e+04	1.807360e+03	1.022818e+05	1.019799e+05
2014-12-01 16:11:50	2.86	1.30	8.596976e+04	0.000000e+00	7.123060e+04	1.527496e+03	1.063216e+05	1.061347e+05
2014-12-01 16:34:46	2.81	3.76	9.125756e+04	1.148450e+05	6.831419e+04	8.374259e+03	1.031667e+05	1.029710e+05
2014-12-01 16:57:42	2.73	9.79	8.299312e+04	0.000000e+00	7.441168e+04	2.294165e+04	1.081603e+05	1.081442e+05
2014-12-01 19:11:49	2.96	1.30	8.526362e+04	0.000000e+00	8.428239e+04	1.612655e+04	1.091167e+05	1.087569e+05
2014-12-01 19:34:46	2.82	3.78	7.631164e+04	1.632475e+03	6.603534e+04	3.427793e+04	1.031988e+05	1.030937e+05
2014-12-01 19:57:42	2.78	9.78	5.808441e+04	0.000000e+00	9.397142e+04	2.814243e+03	1.031529e+05	1.030495e+05
2014-12-01 20:41:57	2.93	1.32	8.505450e+04	0.000000e+00	7.854873e+04	3.006215e+04	9.530460e+04	9.520581e+04
2014-12-01 21:04:53	2.82	3.78	9.883569e+04	1.394528e+05	7.039699e+04	3.312774e+04	1.099644e+05	1.098607e+05
2014-12-01 22:09:55	2.88	1.31	5.672528e+04	3.202394e+05	6.889327e+04	0.000000e+00	9.795895e+04	9.781443e+04
2014-12-01 22:32:51	2.80	3.77	1.144405e+05	0.000000e+00	8.054077e+04	2.512418e+04	1.018086e+05	1.017124e+05
2014-12-01 22:55:48	2.77	9.79	7.239900e+04	0.000000e+00	6.681856e+04	1.149698e+03	1.003676e+05	1.003589e+05
2014-12-02 14:41:13	2.90	1.31	1.281887e+05	3.652319e+04	1.011630e+05	3.910517e+04	1.099032e+05	1.097712e+05
2014-12-02 15:04:10	2.78	3.77	1.507341e+05	2.644979e+05	8.277829e+04	1.869376e+04	1.184689e+05	1.182666e+05
2014-12-02 15:27:07	2.74	9.78	6.280236e+04	0.000000e+00	5.873600e+04	4.365342e+03	1.106111e+05	1.105530e+05
2014-12-02 17:40:02	3.08	1.31	1.368916e+05	0.000000e+00	8.697523e+04	1.097616e+04	9.972919e+04	9.961344e+04
2014-12-02 18:02:58	2.87	3.77	6.175701e+04	9.314694e+03	7.940745e+04	2.256301e+04	1.139081e+05	1.138228e+05
2014-12-02 18:25:53	2.72	9.78	6.385651e+04	3.959737e+04	7.680291e+04	2.614648e+04	1.186174e+05	1.185408e+05
2014-12-02 19:22:45	2.93	14.74	7.790568e+04	0.000000e+00	6.440364e+04	1.985868e+04	1.161327e+05	1.158628e+05
2014-12-02 20:10:01	2.90	1.30	5.688521e+04	2.137429e+05	1.068986e+05	2.507257e+04	1.128005e+05	1.126373e+05
2014-12-02 20:32:58	2.82	3.76	1.239161e+05	0.000000e+00	7.833800e+04	1.955768e+03	1.075827e+05	1.075130e+05
2014-12-02 20:55:55	2.74	9.78	2.644188e+04	0.000000e+00	9.502805e+04	1.664375e+04	1.131293e+05	1.129550e+05
2014-12-02 21:40:07	2.82	1.31	1.791303e+05	0.000000e+00	8.133831e+04	4.664825e+03	1.108827e+05	1.107648e+05
2014-12-02 22:03:13	2.83	3.76	7.125802e+04	0.000000e+00	7.470238e+04	2.120038e+04	1.117354e+05	1.114629e+05
2014-12-02 22:26:11	2.80	9.79	9.351685e+04	0.000000e+00	7.666328e+04	0.000000e+00	9.443135e+04	9.433938e+04
2014-12-02 23:10:09	2.86	1.31	1.171707e+05	4.729637e+04	9.124334e+04	2.163268e+04	9.605021e+04	9.601210e+04
2014-12-02 23:33:05	2.83	3.77	1.125199e+05	0.000000e+00	8.462369e+04	2.092656e+04	1.084759e+05	1.083705e+05
2014-12-02 23:56:03	2.76	9.79	9.014376e+04	0.000000e+00	6.610824e+04	1.413289e+03	1.042950e+05	1.041157e+05
2014-12-03 00:40:04	2.92	1.30	1.093667e+05	0.000000e+00	8.102821e+04	1.862046e+04	1.026763e+05	1.025972e+05
2014-12-03 01:03:00	2.88	3.76	1.527983e+05	0.000000e+00	8.103256e+04	1.257640e+04	9.890333e+04	9.876312e+04
2014-12-03 01:25:57	2.81	9.79	5.102205e+04	3.233769e+03	6.996225e+04	7.623157e+03	1.006769e+05	1.005130e+05
2014-12-03 02:10:13	2.95	1.31	9.002930e+04	3.649088e+05	6.906527e+04	1.635969e+04	9.352458e+04	9.335446e+04
2014-12-03 02:33:08	2.87	3.75	9.940165e+04	3.907447e+04	7.820042e+04	0.000000e+00	1.079799e+05	1.077843e+05
2014-12-03 02:56:04	2.82	9.79	1.536253e+05	0.000000e+00	7.514511e+04	1.303721e+04	1.117913e+05	1.117783e+05
2014-12-03 03:40:08	2.93	1.30	5.081107e+04	0.000000e+00	8.555649e+04	0.000000e+00	9.197843e+04	9.184572e+04
2014-12-03 04:03:04	2.84	3.76	8.849934e+04	7.820203e+04	7.123277e+04	1.334648e+03	1.040627e+05	1.040392e+05
2014-12-03 04:26:00	2.80	9.79	8.184032e+04	2.431730e+05	6.610332e+04	3.780631e+03	1.034161e+05	1.032796e+05
2014-12-03 05:10:03	2.89	1.30	9.424545e+04	0.000000e+00	8.133892e+04	1.527103e+04	1.012401e+05	1.011409e+05
2014-12-03 05:33:01	2.90	3.76	7.383255e+04	0.000000e+00	6.982525e+04	1.867786e+04	8.605509e+04	8.593546e+04
2014-12-03 05:55:56	2.79	9.78	1.484775e+05	3.823531e+05	7.667362e+04	4.088734e+04	1.064782e+05	1.064598e+05
2014-12-03 06:40:02	2.92	1.31	7.485255e+04	1.957187e+04	6.946268e+04	0.000000e+00	1.064359e+05	1.063873e+05
2014-12-03 07:02:58	2.81	3.77	8.155336e+04	6.248376e+03	8.248455e+04	4.161607e+03	1.117679e+05	1.117441e+05
2014-12-03 07:25:54	2.83	9.78	5.941201e+04	3.528583e+04	7.117672e+04	4.040173e+04	1.103347e+05	1.102373e+05
2014-12-03 08:09:58	2.83	1.33	5.793559e+04	1.011415e+05	7.561153e+04	4.360888e+03	9.486202e+04	9.482352e+04
2014-12-03 08:32:52	2.93	3.77	9.804905e+04	2.118835e+03	7.289523e+04	1.310514e+04	1.001780e+05	1.000668e+05
2014-12-03 08:55:49	2.41	9.79	4.606092e+04	0.000000e+00	7.186307e+04	4.198260e+03	9.919907e+04	9.910972e+04
2014-12-03 09:40:05	2.60	1.30	6.227493e+04	0.000000e+00	6.176983e+04	2.305122e+04	8.541185e+04	8.530148e+04
2014-12-03 10:03:11	2.50	14.67	8.221220e+04	1.835494e+05	5.615680e+04	4.674722e+03	8.382805e+04	8.379698e+04
2014-12-03 10:26:25	2.44	14.67	2.875788e+04	0.000000e+00	5.724979e+04	1.179688e+04	8.970411e+04	8.955580e+04
2014-12-03 11:10:28	2.43	1.30	4.766285e+04	0.000000e+00	5.903573e+04	4.742343e+03	7.513138e+04	7.508770e+04
2014-12-03 11:33:37	2.88	3.78	9.524029e+04	0.000000e+00	5.583351e+04	8.012622e+03	9.568494e+04	9.564378e+04
2014-12-03 11:56:35	2.81	9.78	8.044756e+04	0.000000e+00	7.089259e+04	2.421731e+04	1.025765e+05	1.025059e+05
2014-12-03 15:41:23	2.93	1.30	1.478281e+05	4.504971e+04	7.826219e+04	4.834490e+04	1.122185e+05	1.118591e+05
2014-12-03 16:04:15	2.83	3.76	9.270347e+04	0.000000e+00	6.862162e+04	8.695066e+03	1.049193e+05	1.048537e+05
2014-12-03 16:27:12	2.80	9.78	1.166448e+05	8.206646e+04	6.125320e+04	3.114915e+03	1.328012e+05	1.326857e+05
2014-12-03 17:09:53	2.91	1.31	9.889426e+04	0.000000e+00	9.039480e+04	1.466337e+03	1.229933e+05	1.229237e+05
2014-12-03 17:32:52	2.83	3.77	6.927080e+04	0.000000e+00	7.317666e+04	2.789932e+03	1.146911e+05	1.146021e+05
2014-12-03 17:55:48	2.72	9.78	8.152236e+04	0.000000e+00	6.575175e+04	4.298635e+04	1.136583e+05	1.135890e+05
2014-12-03 18:39:54	2.93	1.31	1.512076e+05	0.000000e+00	8.563338e+04	1.819436e+04	1.147907e+05	1.147223e+05
2014-12-03 19:02:50	2.83	3.78	8.479877e+04	0.000000e+00	6.992518e+04	1.411858e+04	1.126941e+05	1.125487e+05
2014-12-03 19:25:47	2.82	9.79	1.661945e+05	3.725351e+04	8.477215e+04	8.988307e+03	1.179080e+05	1.176265e+05
2014-12-03 20:14:00	2.89	1.32	1.186399e+05	1.674225e+04	8.758075e+04	1.743374e+03	1.197812e+05	1.196648e+05
2014-12-03 20:36:57	2.83	3.77	7.128067e+04	1.555121e+04	7.996952e+04	3.967600e+04	1.206294e+05	1.204868e+05
2014-12-03 20:59:53	2.82	9.79	7.950562e+04	0.000000e+00	6.865863e+04	1.042805e+04	1.294566e+05	1.293256e+05
2014-12-03 21:44:02	2.92	1.31	5.681289e+04	6.534518e+03	7.890340e+04	1.188292e+04	1.188201e+05	1.186608e+05
2014-12-03 22:06:58	2.85	3.77	8.071516e+04	3.127613e+03	1.031845e+05	3.258794e+04	1.213687e+05	1.213165e+05
2014-12-03 22:29:55	2.81	9.79	8.019220e+04	0.000000e+00	6.644285e+04	4.780443e+03	1.293302e+05	1.291723e+05
2014-12-03 23:13:58	2.92	1.31	6.893729e+04	1.766247e+05	7.086230e+04	0.000000e+00	1.138343e+05	1.136874e+05
2014-12-03 23:36:53	2.85	3.78	9.466947e+04	2.490558e+04	8.255643e+04	1.030637e+04	1.120338e+05	1.118769e+05
2014-12-03 23:59:50	2.82	14.82	1.217175e+05	0.000000e+00	7.797919e+04	0.000000e+00	1.175890e+05	1.174645e+05
2014-12-04 00:43:59	2.91	1.31	6.288761e+04	0.000000e+00	8.646232e+04	6.975427e+03	1.062843e+05	1.060401e+05
2014-12-04 01:06:57	2.84	3.76	1.068423e+05	7.622860e+04	8.437986e+04	3.402914e+04	1.110395e+05	1.108718e+05
2014-12-04 01:29:54	2.83	9.78	8.894647e+04	0.000000e+00	8.829715e+04	3.633028e+03	1.175979e+05	1.172115e+05
2014-12-04 02:14:01	2.89	1.31	9.502527e+04	0.000000e+00	9.271122e+04	1.062385e+04	1.045743e+05	1.045248e+05
2014-12-04 02:36:58	2.83	3.78	8.428211e+04	0.000000e+00	6.538167e+04	1.267252e+04	1.094290e+05	1.093949e+05
2014-12-04 16:26:09	2.91	9.80	1.019678e+05	0.000000e+00	9.595281e+04	5.240602e+03	1.185011e+05	1.181955e+05
2014-12-04 16:51:30	2.85	9.80	1.153442e+05	8.206379e+04	7.434028e+04	1.253824e+04	1.166048e+05	1.164736e+05
2014-12-04 17:31:22	2.90	1.80	9.274083e+04	2.630159e+04	7.546217e+04	1.878204e+04	1.139222e+05	1.138209e+05
2014-12-04 17:54:17	2.82	3.78	8.703567e+04	4.097915e+05	6.959882e+04	0.000000e+00	1.190893e+05	1.189188e+05
2014-12-04 18:45:25	2.89	1.80	1.400443e+05	3.785097e+04	6.689371e+04	7.410631e+03	1.185857e+05	1.184037e+05
2014-12-04 19:08:16	2.85	3.77	8.830039e+04	1.766715e+03	8.274415e+04	0.000000e+00	1.091099e+05	1.090962e+05
2014-12-04 19:31:13	2.79	9.79	3.190775e+04	1.956883e+05	9.283948e+04	9.013431e+03	1.242901e+05	1.241417e+05
2014-12-04 20:14:20	2.89	1.80	6.942526e+04	6.144909e+04	9.575380e+04	1.142738e+04	1.271507e+05	1.270520e+05
2014-12-04 20:37:15	2.85	3.78	6.904806e+04	0.000000e+00	6.752842e+04	2.176635e+04	1.247014e+05	1.245979e+05
2014-12-04 21:00:11	2.77	9.79	1.336828e+05	4.610666e+03	6.908502e+04	0.000000e+00	1.280996e+05	1.280312e+05
2014-12-04 21:44:19	2.90	1.80	1.148168e+05	0.000000e+00	8.165949e+04	1.322229e+04	1.214165e+05	1.213713e+05
2014-12-04 22:07:15	2.85	3.77	9.673913e+04	1.324155e+04	8.298315e+04	2.105345e+04	1.252871e+05	1.252852e+05
2014-12-04 22:30:12	2.77	9.80	1.045298e+05	0.000000e+00	9.155421e+04	0.000000e+00	1.269624e+05	1.269326e+05
2014-12-04 23:14:24	2.87	1.80	1.623408e+05	2.983893e+03	8.220895e+04	2.168736e+04	1.173387e+05	1.173313e+05
2014-12-04 23:37:21	2.83	3.77	1.416279e+05	5.360004e+03	7.531230e+04	5.061939e+03	1.200630e+05	1.199471e+05
2014-12-05 00:00:18	2.80	9.80	1.000530e+05	5.408038e+04	7.553090e+04	3.102986e+03	1.299255e+05	1.298223e+05
2014-12-05 00:44:24	2.88	1.80	9.982200e+04	0.000000e+00	8.072722e+04	9.247562e+03	1.234461e+05	1.233661e+05
2014-12-05 01:07:20	2.82	3.78	8.075721e+04	0.000000e+00	7.560733e+04	1.901440e+03	1.154374e+05	1.152917e+05
2014-12-05 01:30:18	2.76	9.79	7.965254e+04	0.000000e+00	9.231965e+04	6.916266e+04	1.266848e+05	1.265021e+05
2014-12-05 02:14:31	2.89	1.80	6.932817e+04	0.000000e+00	8.945048e+04	8.154243e+03	1.012501e+05	1.009890e+05
2014-12-05 02:37:28	2.88	3.77	9.471484e+04	3.248146e+04	8.074179e+04	2.041410e+04	1.191816e+05	1.191123e+05
2014-12-05 03:00:25	2.77	9.79	1.162947e+05	0.000000e+00	7.599182e+04	3.443685e+04	1.188082e+05	1.187157e+05
2014-12-05 03:44:22	2.92	1.80	1.135762e+05	2.257449e+04	7.616324e+04	6.896917e+03	1.186047e+05	1.184825e+05
2014-12-05 04:07:18	2.82	3.77	8.010038e+04	7.071675e+03	9.685801e+04	0.000000e+00	1.142142e+05	1.140502e+05
2014-12-05 04:30:16	2.79	9.78	9.458857e+04	5.843851e+04	8.035922e+04	4.294586e+03	1.212195e+05	1.211164e+05
2014-12-05 05:14:23	2.92	1.81	1.052452e+05	0.000000e+00	7.374607e+04	1.783660e+04	1.174532e+05	1.172246e+05
2014-12-05 05:37:24	2.85	3.77	7.412875e+04	0.000000e+00	7.941127e+04	0.000000e+00	1.138201e+05	1.137667e+05
2014-12-05 06:00:23	2.78	9.80	8.999478e+04	1.139133e+03	7.269146e+04	1.805233e+04	1.059496e+05	1.058161e+05
2014-12-05 06:44:20	2.91	1.80	1.019603e+05	9.529166e+04	6.930110e+04	1.378716e+04	1.057188e+05	1.055279e+05
2014-12-05 07:07:18	2.83	3.76	9.346381e+04	0.000000e+00	9.185064e+04	3.684210e+03	1.230204e+05	1.228199e+05
2014-12-05 07:30:19	2.80	9.79	9.051393e+04	8.041885e+02	1.017483e+05	5.965397e+03	1.251493e+05	1.249531e+05
2014-12-05 08:14:22	2.91	1.79	8.261200e+04	6.784030e+03	6.672945e+04	5.329142e+03	1.137874e+05	1.136327e+05
2014-12-05 08:37:22	2.76	3.77	5.548587e+04	1.439805e+05	7.135289e+04	5.269406e+04	1.044750e+05	1.043675e+05
2014-12-05 09:00:40	2.33	9.79	1.047900e+05	0.000000e+00	5.978087e+04	1.267422e+04	1.026446e+05	1.024353e+05
2014-12-05 09:44:23	2.54	1.80	8.402769e+04	0.000000e+00	6.319536e+04	0.000000e+00	9.583905e+04	9.580690e+04
2014-12-05 10:07:37	2.34	3.76	1.165714e+05	4.795182e+05	9.932365e+04	7.481337e+03	9.503715e+04	9.486935e+04
2014-12-05 10:31:05	2.40	9.80	7.739223e+04	0.000000e+00	7.026048e+04	1.685188e+03	1.086283e+05	1.086016e+05
2014-12-05 11:14:50	2.41	1.80	6.349336e+04	0.000000e+00	7.621556e+04	5.489306e+03	9.502236e+04	9.496193e+04
2014-12-05 11:37:51	2.85	3.76	1.252745e+05	1.916520e+04	6.172777e+04	5.775559e+03	1.133298e+05	1.132311e+05
2014-12-05 12:00:48	2.80	9.79	1.455143e+05	2.177983e+05	8.418957e+04	6.225883e+03	1.083604e+05	1.082324e+05
2014-12-05 12:44:25	2.88	1.80	1.402402e+05	4.080593e+01	8.631879e+04	0.000000e+00	1.111284e+05	1.109800e+05
2014-12-05 13:07:23	2.84	3.77	6.675221e+04	0.000000e+00	7.168845e+04	1.559800e+03	1.179850e+05	1.178657e+05
2014-12-05 13:29:26	2.73	14.80	1.526759e+05	1.122976e+04	9.135949e+04	7.500536e+02	1.280172e+05	1.280015e+05
2014-12-05 15:44:19	3.03	1.80	1.097333e+05	0.000000e+00	7.851267e+04	0.000000e+00	1.173146e+05	1.171149e+05
2014-12-05 16:07:13	2.78	3.76	1.085402e+05	0.000000e+00	8.145028e+04	1.083589e+04	1.309999e+05	1.307885e+05
2014-12-05 16:30:10	2.78	9.79	9.593873e+04	0.000000e+00	6.879250e+04	1.046002e+04	1.252898e+05	1.251776e+05
2014-12-05 20:45:16	2.72	14.83	1.424328e+05	0.000000e+00	6.533778e+04	1.340012e+04	1.294312e+05	1.292602e+05
2014-12-05 21:14:20	3.01	1.80	5.447851e+04	0.000000e+00	1.004167e+05	7.358512e+02	1.235828e+05	1.234833e+05
2014-12-05 21:37:16	2.81	3.76	9.035835e+04	2.147457e+02	9.307047e+04	0.000000e+00	1.376235e+05	1.374043e+05
2014-12-05 22:00:14	2.70	9.79	1.786861e+05	4.825674e+05	7.972226e+04	1.674715e+04	1.235957e+05	1.233943e+05
2014-12-05 22:44:21	2.93	1.81	9.733877e+04	1.119902e+05	8.891933e+04	0.000000e+00	1.123619e+05	1.122664e+05
2014-12-05 23:07:16	2.88	3.76	1.651807e+05	3.664320e+03	7.849119e+04	3.225626e+03	1.130503e+05	1.129141e+05
2014-12-05 23:30:12	2.77	9.79	1.265393e+05	0.000000e+00	7.674114e+04	1.530955e+04	1.274841e+05	1.272924e+05
2014-12-06 00:14:21	2.89	1.80	1.065611e+05	1.643405e+04	7.767502e+04	0.000000e+00	1.207114e+05	1.206546e+05
2014-12-06 00:37:19	2.80	3.77	1.018400e+05	4.094533e+04	6.727530e+04	8.114508e+03	1.198158e+05	1.197192e+05
2014-12-06 01:00:15	2.74	9.79	8.235756e+04	0.000000e+00	6.750095e+04	1.942345e+04	1.240259e+05	1.238520e+05
2014-12-06 01:44:20	2.83	1.80	1.033670e+05	4.089777e+04	7.897761e+04	2.127962e+04	1.105560e+05	1.104245e+05
2014-12-06 02:07:17	2.76	3.77	1.050774e+05	3.183060e+04	8.048632e+04	1.567480e+04	1.216569e+05	1.215417e+05
2014-12-06 02:30:13	2.74	9.79	1.446079e+05	0.000000e+00	6.530900e+04	5.811359e+04	1.171018e+05	1.169945e+05
2014-12-06 03:14:18	2.84	1.80	1.295577e+05	0.000000e+00	8.727600e+04	1.427415e+04	1.171396e+05	1.170724e+05
2014-12-06 03:37:15	2.79	3.77	5.986269e+04	0.000000e+00	9.981731e+04	3.231263e+03	1.329714e+05	1.328787e+05
2014-12-06 04:00:12	2.75	9.78	1.091527e+05	6.729374e+04	7.568978e+04	0.000000e+00	1.130735e+05	1.129410e+05
2014-12-06 04:44:19	2.89	1.81	1.400813e+05	7.223640e+05	7.839481e+04	2.462035e+03	1.124847e+05	1.124032e+05
2014-12-06 05:07:15	2.80	3.76	7.391332e+04	1.460226e+04	9.713234e+04	0.000000e+00	1.185376e+05	1.184449e+05
2014-12-06 05:30:12	2.77	9.79	7.916604e+04	0.000000e+00	6.069166e+04	3.359122e+04	1.183839e+05	1.182254e+05
2014-12-06 06:14:18	2.89	1.80	7.522790e+04	4.403380e+04	9.816589e+04	0.000000e+00	1.147280e+05	1.145735e+05
2014-12-06 06:37:13	2.77	3.76	1.375443e+05	3.124893e+04	8.756101e+04	2.025095e+04	1.337669e+05	1.337381e+05
2014-12-06 07:00:10	2.69	9.79	6.053634e+04	0.000000e+00	6.387881e+04	0.000000e+00	1.149689e+05	1.149062e+05
2014-12-06 07:44:16	2.86	1.81	8.294066e+04	0.000000e+00	7.760478e+04	0.000000e+00	1.052880e+05	1.052316e+05
2014-12-06 08:07:12	2.79	3.77	8.210586e+04	0.000000e+00	7.428778e+04	0.000000e+00	1.208535e+05	1.208056e+05
2014-12-06 08:30:08	2.82	9.78	1.045370e+05	0.000000e+00	8.347160e+04	1.436326e+03	1.135369e+05	1.133150e+05
2014-12-06 09:14:21	2.39	1.80	5.113411e+04	0.000000e+00	7.922680e+04	0.000000e+00	9.267509e+04	9.260896e+04
2014-12-06 09:37:37	2.48	3.77	9.796227e+04	7.205795e+03	6.631580e+04	1.313699e+04	1.011657e+05	1.010310e+05
2014-12-06 10:00:40	2.28	9.79	9.578269e+04	1.742482e+03	4.545847e+04	1.378900e+04	1.072055e+05	1.070430e+05
2014-12-06 10:44:38	2.56	1.80	8.287725e+04	6.772134e+04	5.887008e+04	3.461915e+03	8.605438e+04	8.603765e+04
2014-12-06 11:11:33	2.54	3.77	1.108066e+05	1.026194e+04	7.234448e+04	3.178957e+04	9.979854e+04	9.963259e+04
2014-12-06 11:34:32	2.79	9.79	1.134200e+05	1.925830e+03	5.873536e+04	2.326838e+04	1.165594e+05	1.164199e+05
2014-12-06 12:14:23	2.90	1.81	6.641312e+04	9.516582e+04	8.295762e+04	2.327964e+04	9.737198e+04	9.728545e+04
2014-12-06 12:37:20	2.79	3.78	5.259104e+04	1.641467e+05	9.050893e+04	1.348716e+04	1.312468e+05	1.310901e+05
2014-12-06 13:00:16	2.78	9.78	1.646396e+05	3.870714e+04	6.669375e+04	0.000000e+00	1.177662e+05	1.176065e+05
2014-12-06 13:44:15	2.84	1.80	9.289750e+04	6.042436e+05	8.030383e+04	6.463199e+03	1.175025e+05	1.174003e+05
2014-12-06 14:07:12	2.78	3.77	8.536052e+04	0.000000e+00	8.874799e+04	1.051432e+03	1.233598e+05	1.232632e+05
2014-12-06 14:30:08	2.78	9.78	1.032781e+05	6.726456e+05	6.756814e+04	0.000000e+00	1.246170e+05	1.243413e+05
2014-12-06 15:14:20	2.81	1.80	1.041669e+05	1.676584e+05	7.659225e+04	1.306632e+03	1.199259e+05	1.197534e+05
2014-12-06 15:37:16	2.77	3.76	1.663985e+05	0.000000e+00	8.043898e+04	3.048333e+04	1.233639e+05	1.232745e+05
2014-12-06 16:00:14	2.76	9.79	1.089595e+05	0.000000e+00	7.516571e+04	1.807502e+03	1.329115e+05	1.327611e+05
2014-12-06 16:44:19	2.87	1.80	3.728717e+04	1.544428e+03	7.975808e+04	2.403109e+04	1.169411e+05	1.168336e+05
2014-12-06 17:07:14	2.82	3.77	8.610711e+04	5.443276e+05	6.506247e+04	1.868699e+04	1.220156e+05	1.219608e+05
2014-12-06 17:30:11	2.80	9.79	1.677055e+05	7.319830e+04	5.930212e+04	2.518086e+03	1.189670e+05	1.188810e+05
2014-12-06 18:14:15	2.79	1.80	5.963527e+04	0.000000e+00	6.968508e+04	2.416111e+04	1.303300e+05	1.302408e+05
2014-12-06 18:37:12	2.78	3.77	9.133559e+04	0.000000e+00	6.375671e+04	7.901940e+03	1.268469e+05	1.267287e+05
2014-12-06 19:00:07	2.75	9.79	1.407461e+05	0.000000e+00	6.988439e+04	0.000000e+00	1.259445e+05	1.258693e+05
2014-12-06 19:44:20	2.89	1.80	4.353185e+04	2.550961e+03	7.140311e+04	1.646334e+03	1.276472e+05	1.275241e+05
2014-12-06 20:07:14	2.77	3.77	1.054363e+05	0.000000e+00	7.019446e+04	9.377846e+03	1.396531e+05	1.396171e+05
2014-12-06 20:30:10	2.80	9.78	7.488980e+04	0.000000e+00	6.829259e+04	0.000000e+00	1.091808e+05	1.090522e+05
2014-12-06 21:14:20	2.84	1.80	7.413951e+04	2.239212e+05	5.706501e+04	3.808942e+03	1.192916e+05	1.190349e+05
2014-12-06 21:37:20	2.70	3.76	7.253398e+04	0.000000e+00	6.152445e+04	6.399116e+03	1.253313e+05	1.252360e+05
2014-12-06 22:00:16	2.73	9.79	1.159648e+05	0.000000e+00	6.859414e+04	1.266209e+04	1.176068e+05	1.174270e+05
2014-12-06 23:07:53	2.84	1.77	5.667573e+04	8.371590e+03	8.447926e+04	6.783144e+03	1.143234e+05	1.141148e+05
2014-12-06 23:30:49	2.86	3.78	8.234471e+04	2.763706e+04	6.139375e+04	8.949624e+03	1.139309e+05	1.137443e+05
2014-12-06 23:53:44	2.79	9.79	1.171288e+05	4.762237e+05	6.828016e+04	1.466857e+04	1.176630e+05	1.174582e+05
2014-12-07 00:44:21	2.75	1.80	1.194059e+05	0.000000e+00	6.766741e+04	8.319026e+03	1.226011e+05	1.224532e+05
2014-12-07 01:07:16	2.72	3.77	1.137099e+05	0.000000e+00	7.138995e+04	3.950418e+03	1.212479e+05	1.211145e+05
2014-12-07 01:30:12	2.76	9.79	1.469977e+05	1.898871e+03	6.917235e+04	8.385255e+03	1.149909e+05	1.148528e+05
2014-12-07 02:14:19	2.80	1.80	1.148742e+05	0.000000e+00	6.178121e+04	2.200190e+04	1.114102e+05	1.112906e+05
2014-12-07 02:37:15	2.82	3.78	1.208601e+05	0.000000e+00	7.818623e+04	1.048342e+04	1.152952e+05	1.151807e+05
2014-12-07 03:00:11	2.78	9.79	1.341002e+05	0.000000e+00	6.189139e+04	2.220469e+04	1.278381e+05	1.277257e+05
2014-12-07 03:44:18	2.80	1.81	4.944481e+04	0.000000e+00	6.332071e+04	1.311052e+04	1.246846e+05	1.246627e+05
2014-12-07 04:07:13	2.77	3.78	9.457363e+04	0.000000e+00	9.270062e+04	2.696278e+04	1.309750e+05	1.308254e+05
2014-12-07 04:30:10	2.80	9.79	7.003850e+04	2.048533e+05	6.830363e+04	8.865930e+03	1.220772e+05	1.219746e+05
2014-12-07 05:14:19	2.77	1.80	9.630611e+04	0.000000e+00	7.029181e+04	4.311849e+03	1.335883e+05	1.335883e+05
2014-12-07 05:37:15	2.79	3.77	9.539859e+04	1.270530e+03	8.781829e+04	9.665129e+03	1.206672e+05	1.205023e+05
2014-12-07 06:00:11	2.73	9.79	9.137486e+04	1.263575e+05	6.935722e+04	2.729010e+04	1.308841e+05	1.307372e+05
2014-12-07 06:44:21	2.84	1.80	1.395038e+05	0.000000e+00	7.746473e+04	2.021243e+04	1.227966e+05	1.226451e+05
2014-12-07 07:07:17	2.75	3.77	1.552401e+05	4.899646e+03	6.983481e+04	9.201675e+03	1.225968e+05	1.224859e+05
2014-12-07 07:30:14	2.81	9.79	8.301307e+04	0.000000e+00	6.469652e+04	5.873968e+03	1.267236e+05	1.264993e+05
2014-12-07 08:14:24	2.78	1.81	1.226277e+05	0.000000e+00	7.711818e+04	8.843295e+03	1.206122e+05	1.205840e+05
2014-12-07 08:37:28	2.73	3.76	1.177789e+05	0.000000e+00	7.132181e+04	0.000000e+00	1.211609e+05	1.209835e+05
2014-12-07 09:00:48	2.34	9.79	3.394128e+04	0.000000e+00	5.336583e+04	0.000000e+00	1.089783e+05	1.088858e+05
2014-12-07 09:44:22	1.94	1.81	1.218624e+05	1.181530e+02	5.070045e+04	0.000000e+00	7.777107e+04	7.755997e+04
2014-12-07 10:07:38	2.37	3.77	6.140615e+04	1.967222e+04	8.640933e+04	2.467398e+03	1.007776e+05	1.006075e+05
2014-12-07 10:31:04	2.50	9.79	1.798652e+05	2.234965e+05	6.267835e+04	4.291593e+03	1.059058e+05	1.057941e+05
2014-12-07 11:14:24	2.78	1.81	1.016756e+05	0.000000e+00	7.761149e+04	4.005080e+03	1.193532e+05	1.192214e+05
2014-12-07 11:37:19	2.81	3.77	1.106605e+05	0.000000e+00	7.184643e+04	0.000000e+00	1.129120e+05	1.127291e+05
2014-12-07 12:00:15	2.81	9.80	1.116049e+05	8.537030e+03	7.083948e+04	3.613335e+03	1.213758e+05	1.212807e+05
2014-12-07 12:44:24	2.83	1.81	1.286387e+05	0.000000e+00	7.088195e+04	1.883569e+04	1.297420e+05	1.296832e+05
2014-12-07 13:07:20	2.79	3.77	8.852238e+04	4.721018e+03	7.136668e+04	8.923816e+03	1.317030e+05	1.314042e+05
2014-12-07 13:30:17	2.78	9.80	1.789205e+05	0.000000e+00	5.509085e+04	1.277258e+04	1.202166e+05	1.201809e+05
2014-12-07 14:14:23	2.81	1.80	1.286562e+05	3.417175e+05	7.352810e+04	1.796256e+04	1.263322e+05	1.261637e+05
2014-12-07 14:37:20	2.79	3.77	1.015690e+05	5.917662e+04	5.958371e+04	2.074764e+04	1.329154e+05	1.328813e+05
2014-12-07 15:00:17	2.77	9.79	1.736099e+05	6.777243e+05	5.864808e+04	0.000000e+00	1.263460e+05	1.262633e+05
2014-12-07 15:44:29	2.56	1.80	5.405593e+04	0.000000e+00	5.969654e+04	2.569863e+03	1.111300e+05	1.111300e+05
2014-12-07 16:07:27	2.77	3.77	1.247248e+05	0.000000e+00	7.981014e+04	8.401797e+03	1.340262e+05	1.337409e+05
2014-12-07 16:30:23	2.82	9.79	1.197679e+05	0.000000e+00	7.618737e+04	2.666921e+03	1.274199e+05	1.273756e+05
2014-12-07 17:14:23	2.74	1.80	1.340891e+05	1.225019e+05	7.634945e+04	1.788744e+04	1.484048e+05	1.483901e+05
2014-12-07 17:37:20	2.82	3.76	1.603060e+05	0.000000e+00	5.664222e+04	1.937332e+04	1.252939e+05	1.251849e+05
2014-12-07 18:00:17	2.83	9.79	1.097329e+05	0.000000e+00	5.875474e+04	1.599946e+04	1.213773e+05	1.213531e+05
2014-12-07 19:45:30	2.79	1.80	8.976678e+04	0.000000e+00	7.914093e+04	2.017273e+04	1.286160e+05	1.284249e+05
2014-12-07 20:08:22	2.70	3.77	1.105346e+05	0.000000e+00	5.927589e+04	1.391936e+03	1.327818e+05	1.326130e+05
2014-12-07 20:31:22	2.81	9.79	1.217527e+05	2.087173e+03	7.021020e+04	0.000000e+00	1.259483e+05	1.259054e+05
2014-12-07 21:14:24	2.79	1.81	9.050781e+04	0.000000e+00	6.813115e+04	5.094917e+04	1.269024e+05	1.267997e+05
2014-12-07 21:37:20	2.76	3.77	1.099473e+05	0.000000e+00	7.429649e+04	4.962050e+03	1.349798e+05	1.348581e+05
2014-12-07 22:00:16	2.76	9.79	1.052398e+05	3.291643e+02	6.639185e+04	4.501259e+03	1.257796e+05	1.255794e+05
2014-12-07 22:44:23	2.83	1.80	9.438298e+04	0.000000e+00	6.385558e+04	9.722385e+03	1.279358e+05	1.277657e+05
2014-12-07 23:07:19	2.81	3.77	9.719271e+04	3.410894e+05	6.173173e+04	1.238565e+04	1.313850e+05	1.312721e+05
2014-12-07 23:30:14	2.79	9.78	1.152074e+05	7.984765e+04	6.585639e+04	1.653926e+04	1.245050e+05	1.242165e+05
2014-12-08 00:14:24	2.77	1.80	1.051679e+05	0.000000e+00	6.634862e+04	8.594747e+02	1.343227e+05	1.341366e+05
2014-12-08 00:37:20	2.77	3.77	1.178957e+05	0.000000e+00	7.546780e+04	3.196542e+03	1.365090e+05	1.364299e+05
2014-12-08 01:00:16	2.81	9.80	9.382212e+04	1.823586e+05	6.700581e+04	1.701333e+04	1.206293e+05	1.205981e+05
2014-12-08 01:44:27	2.72	1.79	7.882289e+04	0.000000e+00	7.304908e+04	2.414798e+04	1.284025e+05	1.281939e+05
2014-12-08 02:07:24	2.83	3.77	8.113333e+04	5.156043e+04	5.516638e+04	2.497064e+03	1.338303e+05	1.337544e+05
2014-12-08 02:30:20	2.77	9.79	8.409973e+04	1.067368e+05	6.500909e+04	5.379071e+03	1.264633e+05	1.263995e+05
2014-12-08 03:14:23	2.73	1.80	1.104819e+05	0.000000e+00	8.777533e+04	6.992862e+03	1.276596e+05	1.275463e+05
2014-12-08 03:37:20	2.76	3.77	1.542549e+05	0.000000e+00	8.404823e+04	9.230445e+02	1.350608e+05	1.349095e+05
2014-12-08 04:00:18	2.80	9.79	1.505617e+05	5.462246e+03	6.776842e+04	9.665439e+02	1.184678e+05	1.182978e+05
2014-12-08 04:44:24	2.78	1.81	9.294879e+04	0.000000e+00	7.203327e+04	5.765246e+03	1.219437e+05	1.217802e+05
2014-12-08 05:07:20	2.81	3.77	9.997498e+04	0.000000e+00	7.467719e+04	3.910052e+03	1.225830e+05	1.224609e+05
2014-12-08 05:30:17	2.82	9.79	9.154087e+04	0.000000e+00	6.745852e+04	2.861038e+04	1.163776e+05	1.163429e+05
2014-12-08 06:14:25	2.77	1.80	9.856558e+04	1.982729e+03	8.543334e+04	0.000000e+00	1.185319e+05	1.184886e+05
2014-12-08 06:37:23	2.76	14.89	9.106169e+04	2.847852e+05	8.043013e+04	1.235741e+04	1.304743e+05	1.304427e+05
2014-12-08 07:00:20	2.79	14.89	1.026837e+05	0.000000e+00	5.756635e+04	1.170346e+04	1.179092e+05	1.178819e+05
2014-12-08 07:44:29	2.77	1.80	7.921944e+04	0.000000e+00	9.612792e+04	4.234393e+03	1.225363e+05	1.223783e+05
2014-12-08 08:07:26	2.81	3.77	9.356710e+04	1.331681e+04	8.080647e+04	1.967255e+04	1.300825e+05	1.300232e+05
2014-12-08 08:30:22	2.83	9.78	1.261301e+05	0.000000e+00	6.090415e+04	3.536636e+04	1.371473e+05	1.369191e+05
2014-12-08 09:14:26	2.30	1.81	9.803122e+04	2.633031e+05	6.589238e+04	1.240281e+04	1.053431e+05	1.053028e+05
2014-12-08 09:37:51	2.41	3.77	8.796402e+04	0.000000e+00	6.696873e+04	0.000000e+00	1.160286e+05	1.159497e+05
2014-12-08 10:01:04	2.30	9.80	1.276400e+05	0.000000e+00	4.801423e+04	1.914632e+04	9.222252e+04	9.215779e+04
2014-12-08 16:14:23	2.80	1.81	1.274989e+05	0.000000e+00	6.275984e+04	0.000000e+00	1.353999e+05	1.352105e+05
2014-12-08 16:37:19	2.77	3.77	1.420875e+05	1.363530e+05	6.826200e+04	3.345220e+03	1.538872e+05	1.536565e+05
2014-12-08 17:00:15	2.78	9.79	1.152770e+05	0.000000e+00	6.985837e+04	5.900843e+03	1.363030e+05	1.362534e+05
2014-12-08 17:44:25	2.75	1.80	1.043868e+05	0.000000e+00	8.700429e+04	0.000000e+00	1.552656e+05	1.551693e+05
2014-12-08 18:07:21	2.72	3.77	6.077598e+04	0.000000e+00	7.416643e+04	1.624813e+04	1.412003e+05	1.409767e+05
2014-12-08 18:30:17	2.80	9.79	1.358805e+05	2.605883e+05	6.205609e+04	1.797041e+04	1.346014e+05	1.344032e+05
2014-12-08 19:14:20	2.69	1.81	8.513528e+04	1.541363e+03	7.731536e+04	2.297111e+04	1.413228e+05	1.412738e+05
2014-12-08 19:37:15	2.77	3.77	1.240173e+05	4.695638e+04	6.427111e+04	8.603116e+03	1.394592e+05	1.393707e+05
2014-12-08 20:00:12	2.75	9.79	7.951154e+04	0.000000e+00	6.109027e+04	9.016488e+03	1.268931e+05	1.268427e+05
2014-12-08 20:44:19	2.76	1.80	8.948916e+04	0.000000e+00	6.636276e+04	8.872469e+03	1.366168e+05	1.364960e+05
2014-12-08 21:07:16	2.71	3.76	7.966464e+04	1.031023e+04	6.434252e+04	0.000000e+00	1.456812e+05	1.455034e+05
2014-12-08 21:30:14	2.79	9.79	1.037523e+05	0.000000e+00	6.637155e+04	8.262041e+03	1.260552e+05	1.258633e+05
2014-12-08 22:14:21	2.76	1.81	9.724102e+04	0.000000e+00	7.873659e+04	1.387552e+04	1.425094e+05	1.424351e+05
2014-12-08 22:37:18	2.70	3.76	1.343125e+05	0.000000e+00	6.209526e+04	3.184163e+03	1.517063e+05	1.516156e+05
2014-12-08 23:00:14	2.79	9.80	1.489432e+05	2.540308e+05	7.029180e+04	0.000000e+00	1.249001e+05	1.249001e+05
2014-12-08 23:44:20	2.73	1.80	6.728213e+04	0.000000e+00	8.119545e+04	0.000000e+00	1.336630e+05	1.336356e+05
2014-12-09 00:07:16	2.71	3.77	1.180238e+05	0.000000e+00	5.875766e+04	8.523515e+03	1.293542e+05	1.292610e+05
2014-12-09 00:30:11	2.78	9.79	1.308846e+05	2.977995e+05	6.259870e+04	1.641631e+04	1.284329e+05	1.282274e+05
2014-12-09 01:14:20	2.75	1.80	8.696969e+04	0.000000e+00	7.051722e+04	7.309228e+03	1.349787e+05	1.347674e+05
2014-12-09 01:37:16	2.75	3.77	9.016706e+04	0.000000e+00	7.507290e+04	1.296167e+03	1.317014e+05	1.316885e+05
2014-12-09 02:00:13	2.78	9.78	1.179499e+05	1.646348e+05	5.297722e+04	6.961564e+03	1.254649e+05	1.254080e+05
2014-12-09 02:44:20	2.73	1.80	6.494234e+04	0.000000e+00	7.497740e+04	1.683413e+04	1.315953e+05	1.315109e+05
2014-12-09 03:07:17	2.76	3.77	9.207352e+04	0.000000e+00	7.481984e+04	0.000000e+00	1.324390e+05	1.324200e+05
2014-12-09 03:30:14	2.82	9.78	1.364042e+05	2.799201e+04	7.273054e+04	9.345901e+03	1.322038e+05	1.319075e+05
2014-12-09 04:14:21	2.70	1.80	9.116661e+04	8.367608e+02	7.501149e+04	4.868384e+03	1.256881e+05	1.255948e+05
2014-12-09 04:37:17	2.72	3.77	1.026048e+05	3.004201e+05	7.374721e+04	1.287082e+04	1.425149e+05	1.424122e+05
2014-12-09 05:00:15	2.79	9.78	1.007737e+05	0.000000e+00	7.160583e+04	1.087509e+04	1.237624e+05	1.236445e+05
2014-12-09 05:44:21	2.71	1.81	9.012552e+04	0.000000e+00	8.199080e+04	0.000000e+00	1.303476e+05	1.302982e+05
2014-12-09 06:07:17	2.82	3.77	1.435902e+05	6.590039e+05	7.243921e+04	1.660235e+03	1.259666e+05	1.257089e+05
2014-12-09 06:30:14	2.80	9.78	1.128788e+05	0.000000e+00	6.685956e+04	8.914634e+02	1.173741e+05	1.172339e+05
2014-12-09 07:14:23	2.81	1.80	1.206886e+05	0.000000e+00	6.408270e+04	1.088102e+04	1.285128e+05	1.283549e+05
2014-12-09 07:37:20	2.74	3.77	1.398786e+05	0.000000e+00	7.747327e+04	5.485534e+04	1.341883e+05	1.341119e+05
2014-12-09 08:00:17	2.81	9.78	9.676439e+04	0.000000e+00	6.596625e+04	1.710148e+03	1.279432e+05	1.277941e+05
2014-12-09 08:44:18	2.47	1.80	1.314471e+05	7.109942e+03	5.811321e+04	9.952579e+03	1.173122e+05	1.172525e+05
2014-12-09 09:07:40	2.34	3.77	8.254740e+04	0.000000e+00	6.264909e+04	1.299078e+04	1.153871e+05	1.152497e+05
2014-12-09 09:30:55	2.42	9.79	1.328366e+05	4.922051e+05	5.419984e+04	4.755720e+03	1.135291e+05	1.133953e+05
2014-12-09 10:14:37	2.33	1.80	1.344732e+05	0.000000e+00	5.280645e+04	9.487801e+03	1.086340e+05	1.084937e+05
2014-12-09 10:37:57	2.48	3.77	1.324350e+05	0.000000e+00	6.518813e+04	4.741918e+03	1.038261e+05	1.035812e+05
2014-12-09 11:01:44	2.28	9.78	1.152726e+05	0.000000e+00	4.677799e+04	1.542530e+04	9.602634e+04	9.577194e+04
2014-12-09 14:53:10	2.62	1.81	1.560713e+05	3.543942e+03	8.123090e+04	5.235410e+03	1.368385e+05	1.367728e+05
2014-12-09 15:16:17	2.73	3.77	1.232351e+05	5.678757e+03	6.500392e+04	6.891075e+03	1.340064e+05	1.338730e+05
2014-12-09 15:39:16	2.77	9.78	1.356535e+05	0.000000e+00	7.127354e+04	6.099886e+03	1.313067e+05	1.312694e+05
2014-12-09 16:29:51	2.68	3.83	7.812915e+04	9.310848e+03	7.452882e+04	0.000000e+00	1.423533e+05	1.422041e+05
2014-12-09 17:14:20	2.66	1.81	1.057640e+05	2.206841e+05	7.073099e+04	4.803434e+03	1.507801e+05	1.505638e+05
2014-12-09 17:37:18	2.73	3.76	1.072355e+05	2.093186e+05	6.909551e+04	7.279806e+03	1.333940e+05	1.332809e+05
2014-12-09 18:00:15	2.85	9.78	1.814766e+05	5.491659e+04	5.910502e+04	3.838921e+03	1.246117e+05	1.244952e+05
2014-12-09 18:44:14	2.27	1.80	6.408465e+04	6.919757e+04	7.473316e+04	1.239105e+04	1.214399e+05	1.213155e+05
2014-12-09 19:07:19	2.77	3.77	1.218463e+05	0.000000e+00	5.470461e+04	5.907701e+04	1.286569e+05	1.285119e+05
2014-12-09 19:30:16	2.80	9.78	1.214587e+05	0.000000e+00	6.512685e+04	1.350809e+04	1.296853e+05	1.295046e+05
2014-12-09 20:14:16	2.64	1.80	1.174623e+05	0.000000e+00	7.544470e+04	1.605428e+04	1.392367e+05	1.391692e+05
2014-12-09 20:37:14	2.77	3.76	1.338056e+05	3.067489e+05	6.810746e+04	1.255625e+04	1.347652e+05	1.345301e+05
2014-12-09 21:00:10	2.81	9.79	1.712114e+05	1.690989e+03	6.454137e+04	0.000000e+00	1.240587e+05	1.238822e+05
2014-12-09 21:44:14	2.57	1.80	1.339703e+05	0.000000e+00	7.125398e+04	1.909753e+04	1.261320e+05	1.260598e+05
2014-12-09 22:07:10	2.80	3.76	1.222704e+05	0.000000e+00	6.262696e+04	0.000000e+00	1.352244e+05	1.350179e+05
2014-12-09 22:30:07	2.81	9.79	1.287700e+05	0.000000e+00	5.722236e+04	9.319964e+03	1.287076e+05	1.285366e+05
2014-12-10 14:08:15	2.50	1.81	1.549749e+05	1.883712e+05	6.886251e+04	2.283817e+04	1.248164e+05	1.245270e+05
2014-12-10 15:14:12	2.57	1.80	1.030058e+05	2.330094e+05	7.579739e+04	1.755635e+04	1.501177e+05	1.498543e+05
2014-12-10 15:37:10	2.75	3.77	1.575897e+05	2.033090e+05	6.097711e+04	6.520684e+03	1.395425e+05	1.392844e+05
2014-12-10 16:00:07	2.80	9.78	1.229236e+05	0.000000e+00	6.748523e+04	1.492487e+04	1.296716e+05	1.293045e+05
2014-12-10 16:44:13	2.71	1.80	6.404671e+04	0.000000e+00	6.420095e+04	2.990842e+03	1.437180e+05	1.434452e+05
2014-12-10 17:07:08	2.74	3.77	1.824031e+05	0.000000e+00	5.962498e+04	0.000000e+00	1.412425e+05	1.409196e+05
2014-12-10 17:30:04	2.79	9.79	1.257733e+05	3.192652e+05	6.905414e+04	1.157226e+04	1.295865e+05	1.295014e+05
2014-12-10 18:14:12	2.75	1.81	1.260875e+05	3.708107e+05	6.468247e+04	1.272847e+03	1.244095e+05	1.242724e+05
2014-12-10 18:37:08	2.76	3.75	5.625790e+04	9.548029e+03	5.547058e+04	1.461784e+04	1.386565e+05	1.384017e+05
2014-12-10 19:00:03	2.84	9.79	1.636043e+05	2.517098e+05	5.887900e+04	3.141400e+03	1.237105e+05	1.236138e+05
2014-12-10 19:44:13	2.73	1.80	1.210263e+05	2.127488e+03	6.389680e+04	5.663247e+03	1.170698e+05	1.169177e+05
2014-12-10 20:07:08	2.73	3.77	1.649975e+05	0.000000e+00	6.091429e+04	1.105155e+04	1.312610e+05	1.309666e+05
2014-12-10 20:30:05	2.85	9.79	1.182111e+05	3.954894e+05	6.556200e+04	5.659840e+02	1.320233e+05	1.318101e+05
2014-12-10 21:14:10	2.74	1.81	1.342966e+05	0.000000e+00	6.591902e+04	1.875970e+03	1.215121e+05	1.213582e+05
2014-12-10 21:37:06	2.83	3.77	8.480141e+04	3.082742e+03	5.694134e+04	3.641466e+03	1.193640e+05	1.193003e+05
2014-12-10 22:00:01	2.93	9.79	1.180464e+05	4.616517e+04	6.300403e+04	1.300086e+04	1.334736e+05	1.332726e+05
2014-12-10 22:44:11	2.78	1.80	1.257154e+05	0.000000e+00	6.785847e+04	3.736516e+03	1.316825e+05	1.314959e+05
2014-12-10 23:07:07	2.53	3.77	1.255597e+05	2.582831e+04	6.637255e+04	1.156879e+04	1.047990e+05	1.047117e+05
2014-12-10 23:30:18	2.86	9.78	1.360850e+05	1.716856e+04	6.585089e+04	4.934731e+03	1.331157e+05	1.329377e+05
2014-12-11 00:14:11	2.74	1.81	1.240510e+05	0.000000e+00	7.951566e+04	8.740177e+03	1.415422e+05	1.413934e+05
2014-12-11 00:37:07	2.81	3.77	1.233750e+05	2.415492e+03	6.984916e+04	1.296415e+03	1.247550e+05	1.247550e+05
2014-12-11 01:00:03	2.90	9.79	1.631217e+05	0.000000e+00	6.791818e+04	1.752967e+04	1.269277e+05	1.268478e+05
2014-12-11 01:44:11	2.76	1.81	1.282061e+05	1.254509e+05	8.233192e+04	6.356496e+03	1.315153e+05	1.314064e+05
2014-12-11 02:07:07	2.73	3.76	1.114896e+05	0.000000e+00	6.672858e+04	2.952025e+03	1.412391e+05	1.409979e+05
2014-12-11 02:30:04	2.90	9.78	1.363627e+05	0.000000e+00	6.565564e+04	2.586343e+04	1.390681e+05	1.390681e+05
2014-12-11 03:14:10	2.74	1.80	1.523555e+05	0.000000e+00	7.675361e+04	0.000000e+00	1.409206e+05	1.407477e+05
2014-12-11 03:37:06	2.81	3.76	1.066728e+05	1.917354e+05	5.373246e+04	0.000000e+00	1.319231e+05	1.318396e+05
2014-12-11 04:00:01	2.88	9.79	8.235954e+04	0.000000e+00	6.966167e+04	3.901027e+04	1.366933e+05	1.365856e+05
2014-12-11 04:44:10	2.73	1.80	1.053785e+05	1.648075e+04	7.668524e+04	4.493740e+03	1.390362e+05	1.388482e+05
2014-12-11 05:07:06	2.75	3.77	1.094804e+05	5.096225e+03	6.378572e+04	2.788872e+03	1.330675e+05	1.328365e+05
2014-12-11 05:30:01	2.87	9.79	1.649717e+05	0.000000e+00	6.607579e+04	5.882950e+03	1.349086e+05	1.347348e+05
2014-12-11 06:14:11	2.82	1.81	1.267217e+05	2.102629e+05	7.059275e+04	7.076401e+03	1.245168e+05	1.243748e+05
2014-12-11 06:37:07	2.83	3.76	1.077178e+05	2.614415e+05	6.718711e+04	3.794219e+03	1.323657e+05	1.322551e+05
2014-12-11 07:00:02	2.87	9.79	9.591682e+04	3.617271e+05	6.833188e+04	4.971673e+03	1.340360e+05	1.339227e+05
2014-12-11 07:44:13	2.72	1.80	1.105370e+05	4.296301e+04	8.015615e+04	1.872815e+04	1.276679e+05	1.275265e+05
2014-12-11 08:07:09	2.85	3.77	1.132338e+05	2.798718e+04	7.226061e+04	9.520862e+03	1.311801e+05	1.309536e+05
2014-12-11 08:30:05	2.87	9.78	1.104899e+05	6.313017e+04	7.570416e+04	1.367950e+03	1.356725e+05	1.354326e+05
2014-12-11 09:14:08	2.75	1.81	1.153638e+05	3.654405e+04	7.219526e+04	7.482687e+01	1.334160e+05	1.331373e+05
2014-12-11 09:37:04	2.62	3.77	1.885076e+05	0.000000e+00	5.641527e+04	0.000000e+00	1.272413e+05	1.271266e+05
2014-12-11 10:00:36	2.38	9.79	1.270918e+05	0.000000e+00	5.669690e+04	1.168872e+03	1.068024e+05	1.067313e+05
2014-12-11 10:44:17	2.40	1.80	1.054677e+05	1.207967e+05	6.339378e+04	0.000000e+00	1.169489e+05	1.167949e+05
2014-12-11 11:07:24	2.23	3.77	8.758405e+04	0.000000e+00	6.173107e+04	0.000000e+00	1.111331e+05	1.109862e+05
2014-12-11 11:30:59	2.49	9.79	1.200370e+05	6.322577e+04	4.990397e+04	0.000000e+00	1.176475e+05	1.176361e+05
2014-12-11 12:14:37	2.39	1.81	1.449977e+05	8.568544e+03	5.009687e+04	1.703924e+03	1.011044e+05	1.010376e+05
2014-12-11 12:37:34	2.69	3.77	1.440271e+05	0.000000e+00	5.950986e+04	0.000000e+00	1.402192e+05	1.400940e+05
2014-12-11 13:00:30	2.86	9.79	1.630667e+05	1.626873e+05	6.062789e+04	7.963321e+04	1.352901e+05	1.351900e+05
2014-12-11 13:44:10	2.75	1.81	1.417203e+05	4.541698e+05	6.425343e+04	3.224090e+04	1.330337e+05	1.329623e+05
2014-12-11 14:07:13	2.76	3.77	1.103695e+05	0.000000e+00	6.004189e+04	1.103135e+04	1.321912e+05	1.319898e+05
2014-12-11 14:30:08	2.89	9.79	1.351497e+05	0.000000e+00	5.582218e+04	5.861283e+03	1.384060e+05	1.383432e+05
2014-12-11 15:14:14	2.69	1.80	1.347437e+05	0.000000e+00	8.812492e+04	1.282349e+04	1.453263e+05	1.452535e+05
2014-12-11 15:37:09	2.80	3.77	1.570864e+05	0.000000e+00	6.680391e+04	1.179169e+03	1.304084e+05	1.302486e+05
2014-12-11 16:00:06	2.83	9.80	1.435511e+05	0.000000e+00	7.319202e+04	1.606049e+04	1.375872e+05	1.375158e+05
2014-12-11 16:44:11	2.85	1.80	8.819323e+04	0.000000e+00	6.407244e+04	2.516721e+03	1.452323e+05	1.451795e+05
2014-12-11 17:07:05	2.78	3.76	1.202573e+05	0.000000e+00	5.736699e+04	1.505149e+03	1.321399e+05	1.319928e+05
2014-12-11 17:30:00	2.85	9.79	1.790242e+05	0.000000e+00	6.975726e+04	1.435046e+04	1.381365e+05	1.380397e+05
2014-12-11 18:14:11	2.81	1.80	1.540813e+05	7.547782e+05	7.052249e+04	8.568249e+03	1.318269e+05	1.316279e+05
2014-12-11 18:37:07	2.69	3.77	1.100712e+05	0.000000e+00	6.472637e+04	1.686900e+04	1.427592e+05	1.426903e+05
2014-12-11 19:00:02	2.86	9.79	1.036248e+05	1.917678e+05	6.183494e+04	1.586096e+04	1.399749e+05	1.399420e+05
2014-12-11 19:44:11	2.90	1.81	5.502717e+04	0.000000e+00	6.371311e+04	2.171842e+03	1.404344e+05	1.402818e+05
2014-12-11 20:07:05	2.78	3.78	1.243896e+05	2.889159e+05	7.092712e+04	1.663428e+04	1.386599e+05	1.382229e+05
2014-12-11 20:30:00	2.90	9.79	1.383838e+05	1.637165e+03	4.864090e+04	3.983244e+03	1.257524e+05	1.255333e+05
2014-12-11 21:14:16	2.74	1.81	1.454679e+05	0.000000e+00	6.498512e+04	0.000000e+00	1.361622e+05	1.361059e+05
2014-12-11 21:37:12	2.85	14.54	1.273255e+05	2.561190e+01	6.489938e+04	0.000000e+00	1.380158e+05	1.378560e+05
2014-12-11 22:00:08	2.86	14.54	2.156374e+05	7.550575e+03	5.881771e+04	1.115532e+04	1.376141e+05	1.374990e+05
2014-12-11 22:44:10	2.79	1.80	7.288170e+04	0.000000e+00	5.999108e+04	5.404103e+03	1.254163e+05	1.253736e+05
2014-12-11 23:07:04	2.84	3.77	8.970191e+04	0.000000e+00	6.354366e+04	0.000000e+00	1.427854e+05	1.425396e+05
2014-12-11 23:29:59	2.85	9.79	1.245862e+05	0.000000e+00	6.051794e+04	1.234629e+04	1.369038e+05	1.366316e+05
2014-12-12 00:14:12	2.80	1.81	1.541846e+05	8.219423e+04	6.399460e+04	2.417695e+04	1.307308e+05	1.306074e+05
2014-12-12 00:37:08	2.93	3.77	1.133193e+05	0.000000e+00	6.043825e+04	4.634428e+03	1.157475e+05	1.155541e+05
2014-12-12 01:00:02	2.79	9.79	1.536653e+05	5.036977e+05	6.260018e+04	8.565875e+03	1.312221e+05	1.311303e+05
2014-12-12 01:44:15	2.82	1.81	1.044867e+05	2.519496e+05	5.478390e+04	0.000000e+00	1.238435e+05	1.238034e+05
2014-12-12 02:07:11	2.84	3.76	8.071923e+04	3.094342e+03	6.399779e+04	0.000000e+00	1.375936e+05	1.373915e+05
2014-12-12 02:30:06	2.83	9.80	1.484439e+05	0.000000e+00	6.413902e+04	1.969028e+04	1.368120e+05	1.366397e+05
2014-12-12 03:14:13	2.81	1.80	1.159461e+05	0.000000e+00	7.599232e+04	9.773239e+03	1.365102e+05	1.364377e+05
2014-12-12 03:37:09	2.87	3.77	1.281808e+05	0.000000e+00	6.389486e+04	1.517861e+04	1.390179e+05	1.388651e+05
2014-12-12 04:00:06	2.86	9.79	1.873000e+05	1.279496e+02	6.205316e+04	4.508687e+03	1.366905e+05	1.362899e+05
2014-12-12 04:44:12	2.81	1.80	1.070067e+05	9.371121e+03	9.171905e+04	1.294651e+03	1.292398e+05	1.291823e+05
2014-12-12 05:07:08	2.88	3.77	1.219409e+05	8.357477e+04	6.367970e+04	8.735691e+03	1.178322e+05	1.175727e+05
2014-12-12 05:30:03	2.82	9.79	1.724625e+05	6.495372e+03	6.317098e+04	0.000000e+00	1.485266e+05	1.484749e+05
2014-12-12 06:14:15	2.86	1.80	1.207815e+05	0.000000e+00	7.330519e+04	1.384732e+04	1.288470e+05	1.287054e+05
2014-12-12 06:37:11	2.80	3.77	8.340029e+04	2.830594e+04	8.117794e+04	2.002691e+03	1.212310e+05	1.209599e+05
2014-12-12 07:00:07	2.89	9.79	1.174628e+05	0.000000e+00	6.182467e+04	0.000000e+00	1.321962e+05	1.320244e+05
2014-12-12 07:44:12	2.83	1.81	1.129402e+05	2.967738e+05	6.025747e+04	5.534184e+03	1.299039e+05	1.298272e+05
2014-12-12 08:07:07	2.80	3.77	1.962670e+05	6.716953e+05	6.534009e+04	2.550439e+03	1.220998e+05	1.217935e+05
2014-12-12 08:30:04	2.85	9.79	1.352032e+05	0.000000e+00	6.604019e+04	1.322033e+04	1.429611e+05	1.429130e+05
2014-12-12 09:14:19	2.82	1.80	1.875857e+05	0.000000e+00	6.430957e+04	4.352959e+03	1.393485e+05	1.392919e+05
2014-12-12 09:37:14	2.64	3.77	1.397475e+05	4.096796e+05	7.241602e+04	3.151913e+04	1.334603e+05	1.332670e+05
2014-12-12 10:00:37	2.41	9.79	1.060761e+05	0.000000e+00	5.928542e+04	2.320844e+04	1.128271e+05	1.126979e+05
2014-12-12 10:44:20	2.46	1.81	1.823838e+05	1.346578e+05	6.083046e+04	1.370172e+04	1.220831e+05	1.219507e+05
2014-12-12 11:07:41	2.41	3.77	1.550369e+05	3.095352e+04	5.968234e+04	7.355551e+03	1.046275e+05	1.045189e+05
2014-12-12 11:31:03	2.55	9.79	1.972532e+05	0.000000e+00	5.558645e+04	1.123192e+04	1.184573e+05	1.183941e+05
2014-12-12 12:14:43	2.47	1.80	8.011312e+04	1.244691e+05	8.432422e+04	0.000000e+00	1.203981e+05	1.203016e+05
2014-12-12 12:37:41	2.85	3.77	1.656148e+05	0.000000e+00	5.843128e+04	2.079271e+04	1.190825e+05	1.189613e+05
2014-12-12 13:00:39	2.88	9.80	1.563912e+05	0.000000e+00	6.313942e+04	1.377448e+04	1.348617e+05	1.347963e+05
2014-12-12 13:44:16	2.85	1.81	1.723219e+05	2.678456e+05	6.710975e+04	1.646237e+03	1.391891e+05	1.389762e+05
2014-12-12 14:07:12	2.78	3.76	6.525754e+04	6.517773e+03	6.038373e+04	0.000000e+00	1.349869e+05	1.349152e+05
2014-12-12 14:30:08	2.87	9.79	2.168025e+05	1.221271e+04	6.561124e+04	1.857892e+04	1.440774e+05	1.438493e+05
2014-12-12 15:14:21	2.82	1.80	1.394183e+05	9.256384e+04	6.370236e+04	1.361231e+03	1.410068e+05	1.409015e+05
2014-12-12 15:37:17	2.77	3.77	1.256547e+05	0.000000e+00	6.217620e+04	2.619229e+03	1.399542e+05	1.399001e+05
2014-12-12 16:00:13	2.85	9.79	1.551846e+05	2.852476e+05	6.648127e+04	1.030995e+04	1.456083e+05	1.455370e+05
2014-12-12 16:44:15	2.90	1.80	1.466656e+05	0.000000e+00	6.472563e+04	4.620363e+03	1.288578e+05	1.287630e+05
2014-12-12 17:07:11	2.82	3.77	1.161989e+05	0.000000e+00	5.575085e+04	6.789411e+03	1.264570e+05	1.264012e+05
2014-12-12 17:30:05	2.91	9.79	1.665714e+05	0.000000e+00	5.842303e+04	5.101185e+03	1.211780e+05	1.210326e+05
2014-12-12 18:14:15	2.86	1.80	1.078415e+05	0.000000e+00	5.770494e+04	6.245833e+03	1.299151e+05	1.297662e+05
2014-12-12 18:37:09	2.85	3.77	9.645914e+04	0.000000e+00	5.946628e+04	1.910908e+03	1.298965e+05	1.296609e+05
2014-12-12 19:00:04	2.65	9.79	1.313763e+05	0.000000e+00	6.015029e+04	6.165136e+02	1.195888e+05	1.194282e+05
2014-12-12 19:44:16	2.86	1.80	1.103517e+05	0.000000e+00	6.562783e+04	6.960145e+03	1.320587e+05	1.318858e+05
2014-12-12 20:07:11	2.77	3.77	1.135525e+05	2.959919e+04	5.540689e+04	8.263338e+03	1.346158e+05	1.344217e+05
2014-12-12 20:30:06	2.86	9.79	1.689752e+05	0.000000e+00	6.258869e+04	4.124838e+03	1.467948e+05	1.466652e+05
2014-12-12 21:14:19	2.84	1.80	1.337407e+05	0.000000e+00	5.616940e+04	1.489579e+04	1.406253e+05	1.405022e+05
2014-12-12 21:37:15	2.79	3.77	9.349445e+04	1.537101e+04	5.906182e+04	2.544124e+04	1.346938e+05	1.344371e+05
2014-12-12 22:00:11	2.86	9.79	1.137562e+05	9.423111e+03	6.616570e+04	4.435943e+04	1.419770e+05	1.419251e+05
2014-12-12 22:44:16	2.87	1.80	8.706001e+04	0.000000e+00	7.529257e+04	3.315985e+03	1.245626e+05	1.245341e+05
2014-12-12 23:07:11	2.76	3.78	1.424478e+05	6.008724e+04	5.745797e+04	2.674609e+03	1.322797e+05	1.320576e+05
2014-12-12 23:30:07	2.86	9.79	1.629335e+05	0.000000e+00	6.629769e+04	0.000000e+00	1.446846e+05	1.445418e+05
2014-12-13 00:14:16	2.87	1.80	1.292592e+05	2.169701e+04	5.987743e+04	0.000000e+00	1.330964e+05	1.329986e+05
2014-12-13 00:37:12	2.80	3.77	1.221297e+05	8.618127e+04	6.864754e+04	1.801708e+04	1.201525e+05	1.200259e+05
2014-12-13 01:00:08	2.82	9.78	1.643113e+05	4.504356e+04	6.750726e+04	4.939111e+03	1.402369e+05	1.399630e+05
2014-12-13 01:44:14	2.81	1.80	1.508364e+05	0.000000e+00	6.724272e+04	0.000000e+00	1.434084e+05	1.433331e+05
2014-12-13 02:07:09	2.82	3.77	1.310553e+05	0.000000e+00	6.121705e+04	0.000000e+00	1.355569e+05	1.353725e+05
2014-12-13 02:30:04	2.82	9.78	1.728152e+05	6.069205e+04	7.021143e+04	5.678726e+03	1.405591e+05	1.404536e+05
2014-12-13 03:14:22	2.82	1.80	1.149551e+05	3.464141e+04	5.850297e+04	3.171859e+03	1.315519e+05	1.314365e+05
2014-12-13 03:42:39	2.88	14.80	1.207679e+05	0.000000e+00	6.242476e+04	6.106031e+03	1.285958e+05	1.285262e+05
2014-12-13 06:37:30	2.79	14.80	1.361626e+05	5.035582e+04	6.652195e+04	0.000000e+00	1.455823e+05	1.453348e+05
2014-12-13 07:44:29	2.85	1.80	1.133194e+05	9.666435e+04	6.327423e+04	9.135590e+03	1.378366e+05	1.377492e+05
2014-12-13 08:07:27	2.82	3.76	1.603748e+05	3.724910e+03	5.298307e+04	1.844955e+04	1.211048e+05	1.209065e+05
2014-12-13 08:30:24	2.83	9.79	1.368146e+05	0.000000e+00	7.285622e+04	1.616258e+03	1.353962e+05	1.352668e+05
2014-12-13 09:14:19	2.84	1.80	1.177405e+05	8.854451e+01	6.926959e+04	1.140593e+04	1.179092e+05	1.176874e+05
2014-12-13 09:37:17	2.63	3.77	1.193612e+05	0.000000e+00	4.426087e+04	4.289598e+04	1.271307e+05	1.268554e+05
2014-12-13 10:00:33	2.43	9.79	1.235027e+05	5.552991e+04	5.214968e+04	1.567868e+04	1.133388e+05	1.132300e+05
2014-12-13 10:44:19	2.53	1.80	1.386470e+05	4.365472e+01	6.238527e+04	1.544505e+04	1.157501e+05	1.156370e+05
2014-12-13 11:07:57	2.42	3.76	1.066668e+05	0.000000e+00	4.909839e+04	1.153941e+03	1.081887e+05	1.080440e+05
2014-12-13 11:31:13	2.58	9.79	1.128106e+05	3.406179e+04	5.868105e+04	1.694675e+03	1.249634e+05	1.248545e+05
2014-12-13 12:14:46	2.43	1.80	1.037420e+05	0.000000e+00	5.819280e+04	1.357654e+04	1.159893e+05	1.157971e+05
2014-12-13 12:37:43	2.91	3.77	9.391623e+04	4.645204e+03	5.480285e+04	1.437201e+04	1.227969e+05	1.227590e+05
2014-12-13 13:00:39	2.95	9.79	1.153815e+05	3.955504e+04	7.080811e+04	1.891357e+04	1.195379e+05	1.194274e+05
2014-12-13 13:44:16	2.83	1.81	9.560404e+04	1.724115e+04	6.006125e+04	0.000000e+00	1.447585e+05	1.446712e+05
2014-12-13 14:07:11	2.88	3.76	2.482672e+05	0.000000e+00	5.931235e+04	2.023119e+04	1.233807e+05	1.231710e+05
2014-12-13 14:30:07	2.92	9.78	1.350870e+05	7.931449e+04	6.254754e+04	2.038512e+04	1.450610e+05	1.449770e+05
2014-12-13 15:14:17	2.82	1.80	1.464075e+05	6.494547e+03	5.056401e+04	3.283962e+03	1.446695e+05	1.443891e+05
2014-12-13 15:37:13	2.86	3.77	1.554531e+05	0.000000e+00	5.844272e+04	0.000000e+00	1.354102e+05	1.352984e+05
2014-12-13 16:00:10	2.89	9.78	1.509743e+05	0.000000e+00	6.714796e+04	2.042117e+04	1.440742e+05	1.439485e+05
2014-12-13 16:44:16	2.83	1.80	1.215247e+05	2.769655e+05	5.597408e+04	2.681663e+03	1.393412e+05	1.392697e+05
2014-12-13 17:07:11	2.82	3.77	1.040255e+05	0.000000e+00	4.484465e+04	1.165814e+04	1.439241e+05	1.438408e+05
2014-12-13 17:30:05	2.89	9.79	1.443840e+05	0.000000e+00	6.011370e+04	4.844510e+03	1.482478e+05	1.481388e+05
2014-12-13 18:14:18	2.79	1.81	1.041167e+05	0.000000e+00	5.776843e+04	0.000000e+00	1.342928e+05	1.340520e+05
2014-12-13 18:37:13	2.84	3.77	1.119375e+05	1.150850e+05	5.403145e+04	1.219235e+04	1.365596e+05	1.364029e+05
2014-12-13 19:00:08	2.86	9.79	2.772611e+05	1.450381e+05	6.051932e+04	9.492363e+03	1.432967e+05	1.430109e+05
2014-12-13 19:44:14	2.85	1.80	9.619848e+04	0.000000e+00	5.158317e+04	7.567524e+03	1.461408e+05	1.459930e+05
2014-12-13 20:07:08	2.87	3.77	8.713167e+04	0.000000e+00	5.754234e+04	4.195631e+04	1.394603e+05	1.392373e+05
2014-12-13 20:30:03	2.87	9.79	1.275149e+05	2.860807e+03	7.209172e+04	3.842214e+03	1.439852e+05	1.438291e+05
2014-12-13 21:14:14	2.74	1.80	1.059363e+05	2.189450e+03	6.283769e+04	0.000000e+00	1.342179e+05	1.340937e+05
2014-12-13 21:37:10	2.90	3.77	9.244009e+04	0.000000e+00	6.836711e+04	2.609948e+03	1.304189e+05	1.303049e+05
2014-12-13 22:00:05	2.80	9.79	1.265635e+05	0.000000e+00	6.046839e+04	7.450059e+03	1.439543e+05	1.439199e+05
2014-12-13 22:44:15	2.83	1.80	1.022578e+05	1.078004e+05	5.301700e+04	6.011648e+03	1.260429e+05	1.259222e+05
2014-12-13 23:07:09	2.89	3.77	1.050618e+05	9.990767e+04	4.910030e+04	3.297030e+04	1.393614e+05	1.391684e+05
2014-12-13 23:30:04	2.88	9.79	1.532677e+05	0.000000e+00	6.872058e+04	1.617543e+03	1.407332e+05	1.406010e+05
2014-12-14 00:14:17	2.88	1.81	1.568499e+05	0.000000e+00	4.443311e+04	5.338584e+03	1.166393e+05	1.165120e+05
2014-12-14 00:37:11	2.85	3.77	9.174574e+04	5.550621e+05	7.291744e+04	3.307315e+04	1.425248e+05	1.424762e+05
2014-12-14 01:00:07	2.81	9.79	1.372258e+05	4.069400e+04	6.711779e+04	2.193938e+04	1.459210e+05	1.456645e+05
2014-12-14 01:44:24	2.89	1.81	1.148114e+05	3.132899e+03	5.598498e+04	1.066781e+04	1.266692e+05	1.266514e+05
2014-12-14 02:07:18	2.90	3.76	1.324593e+05	0.000000e+00	6.638782e+04	1.412007e+04	1.318018e+05	1.317388e+05
2014-12-14 02:30:14	2.86	9.79	2.030356e+05	1.173874e+05	6.117278e+04	4.102799e+03	1.325833e+05	1.324668e+05
2014-12-14 03:14:17	2.87	1.81	1.683717e+05	2.972530e+03	6.009646e+04	2.586215e+04	1.252182e+05	1.250404e+05
2014-12-14 03:37:12	2.86	3.76	1.965633e+05	9.787786e+03	6.502099e+04	3.526879e+03	1.242318e+05	1.241490e+05
2014-12-14 04:00:09	2.91	9.79	1.208894e+05	0.000000e+00	5.932206e+04	1.436508e+04	1.409406e+05	1.406611e+05
2014-12-14 04:44:16	2.88	1.81	1.020400e+05	0.000000e+00	5.758229e+04	0.000000e+00	1.298294e+05	1.297045e+05
2014-12-14 05:07:12	2.85	3.77	1.001346e+05	0.000000e+00	4.686368e+04	2.864395e+03	1.352099e+05	1.351457e+05
2014-12-14 05:30:06	2.86	9.79	1.057307e+05	0.000000e+00	6.368237e+04	2.480964e+04	1.456295e+05	1.455937e+05
2014-12-14 06:14:14	2.76	1.80	7.113037e+04	0.000000e+00	5.377864e+04	2.999100e+03	1.270863e+05	1.269537e+05
2014-12-14 06:37:08	2.86	3.77	1.055283e+05	0.000000e+00	5.325393e+04	0.000000e+00	1.254148e+05	1.252430e+05
2014-12-14 07:00:05	2.85	9.79	1.324949e+05	0.000000e+00	6.627383e+04	6.274692e+03	1.435887e+05	1.434495e+05
2014-12-14 07:44:22	2.83	1.81	1.295125e+05	0.000000e+00	5.872352e+04	0.000000e+00	1.177434e+05	1.175413e+05
2014-12-14 08:07:18	2.87	3.76	1.390230e+05	1.790619e+03	5.225041e+04	5.044257e+04	1.238420e+05	1.236208e+05
2014-12-14 08:30:13	2.94	9.80	9.220676e+04	2.321985e+05	6.241064e+04	1.327147e+04	1.247392e+05	1.245858e+05
2014-12-14 09:14:12	2.85	1.80	9.557917e+04	5.288558e+04	6.770282e+04	2.646295e+04	1.405601e+05	1.404346e+05
2014-12-14 09:37:07	2.66	3.77	1.052648e+05	0.000000e+00	5.625707e+04	0.000000e+00	1.232991e+05	1.231623e+05
2014-12-14 10:00:17	2.52	9.79	1.181630e+05	3.750111e+01	5.784247e+04	0.000000e+00	1.330483e+05	1.328527e+05
2014-12-14 10:44:20	1.99	1.80	1.093919e+05	0.000000e+00	4.110224e+04	0.000000e+00	8.785102e+04	8.782094e+04
2014-12-14 11:07:31	2.42	3.77	8.115852e+04	3.397436e+03	5.379542e+04	3.040153e+03	1.151774e+05	1.150837e+05
2014-12-14 11:30:46	2.57	9.79	1.932414e+05	0.000000e+00	5.703084e+04	4.322854e+03	1.286647e+05	1.285015e+05
2014-12-14 12:14:22	2.82	1.80	1.365568e+05	0.000000e+00	4.186485e+04	0.000000e+00	1.181763e+05	1.181053e+05
2014-12-14 12:37:18	2.79	3.76	1.796222e+05	1.836585e+04	6.834455e+04	0.000000e+00	1.332458e+05	1.332248e+05
2014-12-14 13:00:13	2.91	9.79	1.192416e+05	0.000000e+00	5.433272e+04	0.000000e+00	1.442897e+05	1.442597e+05
2014-12-14 13:44:14	2.84	1.80	1.061406e+05	7.717404e+03	5.019709e+04	0.000000e+00	1.316586e+05	1.314434e+05
2014-12-14 14:07:06	2.79	3.77	1.175453e+05	1.851905e+01	5.502345e+04	2.652166e+04	1.472577e+05	1.470806e+05
2014-12-14 14:30:02	2.87	9.78	1.342485e+05	0.000000e+00	6.550978e+04	1.540956e+03	1.492527e+05	1.491606e+05
2014-12-14 15:14:13	2.82	1.80	1.406032e+05	0.000000e+00	5.046929e+04	2.796170e+03	1.504572e+05	1.503022e+05
2014-12-14 15:37:08	2.85	3.77	1.111049e+05	6.349530e+04	4.640164e+04	2.112204e+04	1.311687e+05	1.310361e+05
2014-12-14 16:00:03	2.91	9.79	2.082915e+05	7.535016e+01	5.187194e+04	7.754424e+03	1.505030e+05	1.504924e+05
2014-12-14 16:44:21	2.82	1.80	8.031374e+04	0.000000e+00	5.956120e+04	1.219035e+04	1.354841e+05	1.351666e+05
2014-12-14 17:07:15	2.91	3.77	1.703219e+05	0.000000e+00	5.819756e+04	1.230811e+04	1.385529e+05	1.383808e+05
2014-12-14 17:30:10	2.94	9.79	1.734078e+05	0.000000e+00	6.472272e+04	2.000606e+03	1.463333e+05	1.460924e+05
2014-12-14 18:14:19	2.82	1.80	1.086729e+05	0.000000e+00	4.797843e+04	3.293443e+03	1.371088e+05	1.370266e+05
2014-12-14 18:37:14	2.83	3.77	1.327340e+05	0.000000e+00	5.106800e+04	1.730895e+05	1.464766e+05	1.461942e+05
2014-12-14 19:00:09	2.88	9.79	1.353704e+05	8.297920e+04	5.975848e+04	4.111938e+03	1.424190e+05	1.423329e+05
2014-12-14 19:44:19	2.81	1.80	1.004655e+05	0.000000e+00	4.742705e+04	6.756487e+03	1.299634e+05	1.299164e+05
2014-12-14 20:07:11	2.78	3.76	7.794128e+04	0.000000e+00	5.746560e+04	0.000000e+00	1.443547e+05	1.441057e+05
2014-12-14 20:30:11	2.78	9.79	1.579529e+05	6.087701e+04	7.138607e+04	1.043591e+04	1.389547e+05	1.387467e+05
2014-12-14 21:14:15	2.87	1.80	1.496541e+05	1.189178e+04	5.357995e+04	1.565550e+04	1.391606e+05	1.390671e+05
2014-12-14 21:37:11	2.87	3.77	1.698616e+05	0.000000e+00	5.119861e+04	5.858366e+03	1.386046e+05	1.384007e+05
2014-12-14 22:00:08	2.96	9.79	1.760933e+05	0.000000e+00	6.772874e+04	1.818579e+03	1.354925e+05	1.352512e+05
2014-12-14 22:44:17	2.80	1.81	1.132425e+05	0.000000e+00	6.121424e+04	5.606242e+03	1.403466e+05	1.402241e+05
2014-12-14 23:07:11	2.85	3.77	2.384309e+05	0.000000e+00	6.884726e+04	1.587394e+04	1.410356e+05	1.409262e+05
2014-12-14 23:30:06	2.95	9.79	1.090147e+05	0.000000e+00	6.388798e+04	3.133146e+04	1.380031e+05	1.376291e+05
2014-12-15 00:14:15	2.89	1.80	8.020186e+04	0.000000e+00	6.202719e+04	5.383350e+03	1.307554e+05	1.306813e+05
2014-12-15 00:37:09	2.85	3.76	1.520953e+05	0.000000e+00	6.284822e+04	8.204024e+03	1.551305e+05	1.550396e+05
2014-12-15 01:00:04	2.95	9.79	1.821973e+05	1.387838e+05	6.165037e+04	1.643284e+04	1.298076e+05	1.296842e+05
2014-12-15 01:44:16	2.87	1.81	1.842538e+05	1.395880e+05	6.466368e+04	1.097197e+04	1.257218e+05	1.254527e+05
2014-12-15 02:07:12	2.87	3.77	1.182726e+05	0.000000e+00	5.770998e+04	3.615161e+03	1.440414e+05	1.437453e+05
2014-12-15 02:30:07	2.98	9.80	1.528269e+05	3.719019e+04	7.016709e+04	0.000000e+00	1.365674e+05	1.363787e+05
2014-12-15 03:14:21	2.84	1.81	9.105792e+04	0.000000e+00	6.807634e+04	8.418463e+03	1.443679e+05	1.443332e+05
2014-12-15 03:37:17	2.82	3.78	1.115372e+05	5.247608e+03	5.559382e+04	0.000000e+00	1.381200e+05	1.378781e+05
2014-12-15 04:00:13	2.98	9.79	1.352837e+05	0.000000e+00	6.557165e+04	1.509451e+04	1.387109e+05	1.385715e+05
2014-12-15 04:44:15	2.87	1.81	1.598436e+05	0.000000e+00	6.104618e+04	5.540391e+02	1.332696e+05	1.330109e+05
2014-12-15 05:07:10	2.79	3.77	1.067633e+05	4.161082e+05	5.199230e+04	3.377043e+04	1.427876e+05	1.426340e+05
2014-12-15 05:30:06	2.95	9.79	1.340326e+05	0.000000e+00	6.748627e+04	5.142838e+03	1.516436e+05	1.513731e+05
2014-12-15 06:14:16	2.92	1.80	1.003061e+05	0.000000e+00	5.921453e+04	0.000000e+00	1.240876e+05	1.240043e+05
2014-12-15 06:37:11	2.86	3.77	8.880395e+04	0.000000e+00	6.311073e+04	1.412839e+04	1.263111e+05	1.261523e+05
2014-12-15 07:00:06	2.94	9.79	1.618611e+05	8.419771e+03	7.059569e+04	1.843956e+04	1.345802e+05	1.344020e+05
2014-12-15 07:44:26	2.94	1.81	1.041493e+05	3.109852e+03	6.364327e+04	0.000000e+00	1.094514e+05	1.093809e+05
2014-12-15 08:07:20	2.86	3.76	1.658984e+05	1.348049e+04	6.180016e+04	5.955913e+03	1.297382e+05	1.297054e+05
2014-12-15 08:30:15	2.96	9.78	1.832983e+05	4.360798e+04	6.809814e+04	3.907971e+03	1.405576e+05	1.404302e+05
2014-12-15 09:14:21	2.85	1.81	1.072794e+05	1.137893e+04	5.597818e+04	9.894159e+04	1.174848e+05	1.174489e+05
2014-12-15 09:37:15	2.67	3.76	1.060118e+05	4.786091e+03	5.436115e+04	3.843621e+04	1.348448e+05	1.346873e+05
2014-12-15 10:01:01	2.54	9.79	1.015643e+05	2.108518e+04	6.583190e+04	1.676594e+04	1.312110e+05	1.311392e+05
2014-12-15 10:44:26	2.53	1.80	9.114201e+04	0.000000e+00	3.982295e+04	3.317401e+03	1.209540e+05	1.208203e+05
2014-12-15 11:07:35	2.43	3.76	9.126272e+04	0.000000e+00	5.349335e+04	1.523246e+04	1.127485e+05	1.125837e+05
2014-12-15 11:30:51	2.62	9.79	1.075990e+05	0.000000e+00	5.765973e+04	0.000000e+00	1.270549e+05	1.269611e+05
2014-12-15 12:14:35	2.84	1.80	1.576694e+05	0.000000e+00	5.467828e+04	1.083757e+04	1.262772e+05	1.260834e+05
2014-12-15 12:37:32	2.75	3.77	9.641737e+04	0.000000e+00	6.793162e+04	0.000000e+00	1.287012e+05	1.285885e+05
2014-12-15 13:00:26	2.84	9.79	1.456318e+05	7.792598e+04	6.427894e+04	4.145218e+03	1.346236e+05	1.345912e+05
2014-12-15 13:44:19	2.85	1.81	1.124370e+05	0.000000e+00	6.165132e+04	0.000000e+00	1.490227e+05	1.489261e+05
2014-12-15 14:07:21	2.82	3.77	1.000046e+05	0.000000e+00	7.160217e+04	1.703033e+04	1.431332e+05	1.430243e+05
2014-12-15 14:30:16	2.95	9.78	1.356791e+05	0.000000e+00	6.551191e+04	7.676044e+03	1.348826e+05	1.348302e+05
2014-12-15 15:14:16	2.81	1.80	1.041637e+05	4.741510e+03	6.002070e+04	2.214053e+03	1.396467e+05	1.394899e+05
2014-12-15 15:37:11	2.84	3.77	8.817605e+04	0.000000e+00	4.742908e+04	1.138438e+04	1.447356e+05	1.444853e+05
2014-12-15 16:00:05	2.91	9.79	1.443581e+05	0.000000e+00	5.885410e+04	0.000000e+00	1.431967e+05	1.430291e+05
2014-12-15 16:44:20	2.78	1.81	9.495029e+04	2.078621e+04	4.306159e+04	6.652137e+04	1.298578e+05	1.297100e+05
2014-12-15 17:07:16	2.81	3.76	1.493822e+05	0.000000e+00	5.092093e+04	1.170130e+04	1.432759e+05	1.430397e+05
2014-12-15 17:30:11	2.96	9.79	1.150652e+05	0.000000e+00	6.108411e+04	3.233189e+04	1.497408e+05	1.495831e+05
2014-12-15 18:14:16	2.75	1.80	9.161019e+04	0.000000e+00	6.137592e+04	1.180276e+04	1.386030e+05	1.384993e+05
2014-12-15 18:37:10	2.85	3.77	1.118087e+05	0.000000e+00	5.122430e+04	0.000000e+00	1.485521e+05	1.483954e+05
2014-12-15 19:00:04	2.89	9.79	1.153517e+05	0.000000e+00	6.709982e+04	0.000000e+00	1.436482e+05	1.434290e+05
2014-12-15 19:44:19	2.80	1.80	6.098724e+04	2.829634e+03	4.982703e+04	8.395290e+03	1.308553e+05	1.307506e+05
2014-12-15 20:07:11	2.84	3.77	1.345201e+05	0.000000e+00	6.702960e+04	6.296033e+03	1.364703e+05	1.363394e+05
2014-12-15 20:30:06	2.91	9.79	1.840098e+05	3.784099e+05	6.789409e+04	3.623365e+04	1.371152e+05	1.369875e+05
2014-12-15 21:14:19	2.81	1.81	8.447723e+04	0.000000e+00	5.871717e+04	3.719888e+03	1.368991e+05	1.368171e+05
2014-12-15 21:37:20	2.86	3.77	1.775426e+05	0.000000e+00	5.697294e+04	4.993538e+03	1.407882e+05	1.406386e+05
2014-12-15 22:00:18	2.89	9.79	1.750553e+05	7.295473e+04	5.918952e+04	1.514024e+03	1.473618e+05	1.471511e+05
2014-12-15 22:44:18	2.86	1.80	1.133909e+05	0.000000e+00	5.754551e+04	0.000000e+00	1.363072e+05	1.362331e+05
2014-12-15 23:07:13	2.82	3.77	1.509642e+05	0.000000e+00	6.123079e+04	5.503358e+03	1.383571e+05	1.381303e+05
2014-12-16 00:14:21	2.91	1.81	1.737301e+05	5.542263e+04	6.707977e+04	0.000000e+00	1.292940e+05	1.290311e+05
2014-12-16 00:37:17	2.86	3.77	1.136134e+05	0.000000e+00	5.848811e+04	0.000000e+00	1.350075e+05	1.349254e+05
2014-12-16 01:00:12	2.88	9.79	1.345470e+05	0.000000e+00	6.410931e+04	0.000000e+00	1.441192e+05	1.439428e+05
2014-12-16 01:44:18	2.84	1.80	8.494139e+04	0.000000e+00	5.592496e+04	5.482063e+03	1.305848e+05	1.304620e+05
2014-12-16 02:07:12	2.83	3.77	8.713218e+04	1.123643e+04	6.090719e+04	6.987707e+04	1.367175e+05	1.364782e+05
2014-12-16 02:30:06	2.93	9.79	7.954042e+04	0.000000e+00	6.391060e+04	2.779647e+03	1.449294e+05	1.447206e+05
2014-12-16 03:14:18	2.88	1.80	7.077506e+04	8.003474e+04	4.741705e+04	0.000000e+00	1.209618e+05	1.209192e+05
2014-12-16 03:37:12	2.87	3.77	1.373077e+05	9.660782e+04	6.610772e+04	1.723351e+03	1.312188e+05	1.310342e+05
2014-12-16 04:00:09	2.92	9.78	1.762097e+05	0.000000e+00	7.169346e+04	3.044181e+03	1.441879e+05	1.439785e+05
2014-12-16 04:44:20	2.89	1.81	1.058566e+05	1.488340e+04	5.235903e+04	1.042309e+04	1.271833e+05	1.269353e+05
2014-12-16 05:07:14	2.82	3.76	1.368727e+05	4.620537e+05	6.214317e+04	1.618431e+03	1.411334e+05	1.409985e+05
2014-12-16 05:30:09	2.92	9.79	1.584895e+05	1.112876e+05	6.535058e+04	1.558582e+03	1.414442e+05	1.412455e+05
2014-12-16 06:14:16	2.85	1.80	9.016541e+04	0.000000e+00	5.169864e+04	1.902719e+03	1.204351e+05	1.202994e+05
2014-12-16 06:37:09	2.87	3.77	7.656679e+04	0.000000e+00	6.014788e+04	1.107408e+03	1.365083e+05	1.362121e+05
2014-12-16 07:00:03	2.91	9.79	1.347877e+05	2.841848e+04	5.874612e+04	2.230335e+04	1.510660e+05	1.509584e+05
2014-12-16 07:44:22	2.82	1.80	6.864853e+04	0.000000e+00	5.419170e+04	5.268353e+02	1.170319e+05	1.168967e+05
2014-12-16 08:07:16	2.89	3.77	1.455006e+05	0.000000e+00	6.197845e+04	1.058373e+05	1.221957e+05	1.220496e+05
2014-12-16 08:30:12	2.91	9.79	1.346100e+05	0.000000e+00	6.614424e+04	1.015419e+04	1.500683e+05	1.498894e+05
2014-12-16 09:14:18	2.81	1.80	7.161915e+04	5.707594e+04	5.454654e+04	7.704084e+03	1.269421e+05	1.266755e+05
2014-12-16 09:37:12	2.64	3.77	1.296324e+05	1.234970e+05	5.755318e+04	1.989114e+04	1.200931e+05	1.200714e+05
2014-12-16 10:00:32	2.44	9.78	1.158876e+05	0.000000e+00	5.798143e+04	0.000000e+00	1.175383e+05	1.173964e+05
2014-12-16 10:44:21	2.49	1.80	8.451180e+04	0.000000e+00	4.930940e+04	8.893927e+03	1.148159e+05	1.146336e+05
2014-12-16 11:07:43	2.42	3.78	1.212245e+05	0.000000e+00	5.286223e+04	0.000000e+00	1.121183e+05	1.119412e+05
2014-12-16 11:30:48	2.63	9.79	1.292019e+05	5.064720e+01	5.355813e+04	0.000000e+00	1.281332e+05	1.280440e+05
2014-12-16 12:14:46	2.63	1.80	8.798943e+04	0.000000e+00	4.569473e+04	4.630816e+03	1.101140e+05	1.100659e+05
2014-12-16 12:37:44	2.87	3.77	1.337533e+05	2.449532e+03	5.276654e+04	7.998327e+03	1.326112e+05	1.324985e+05
2014-12-16 13:00:39	2.94	9.79	1.248660e+05	0.000000e+00	6.666415e+04	4.298494e+03	1.450660e+05	1.448283e+05
2014-12-16 13:44:23	2.82	1.80	1.067247e+05	0.000000e+00	5.552586e+04	4.136853e+03	1.423325e+05	1.422756e+05
2014-12-16 14:07:18	2.86	3.76	1.943975e+05	7.034861e+05	5.955302e+04	2.323358e+03	1.420127e+05	1.416482e+05
2014-12-16 14:30:13	2.90	9.79	1.755298e+05	0.000000e+00	5.658250e+04	3.058389e+03	1.458050e+05	1.456182e+05
2014-12-16 15:14:19	2.74	1.80	1.015685e+05	0.000000e+00	5.009324e+04	0.000000e+00	1.368687e+05	1.366875e+05
2014-12-16 15:37:15	2.73	3.76	1.972488e+05	0.000000e+00	5.384326e+04	2.147646e+03	1.441704e+05	1.439927e+05
2014-12-16 16:00:14	2.77	9.78	9.322553e+04	1.049751e+04	6.195919e+04	0.000000e+00	1.343196e+05	1.342633e+05
2014-12-16 16:44:18	2.72	1.81	1.094913e+05	0.000000e+00	5.878415e+04	0.000000e+00	1.280448e+05	1.278502e+05
2014-12-16 17:07:14	2.75	3.76	9.217278e+04	0.000000e+00	5.623974e+04	0.000000e+00	1.306234e+05	1.302508e+05
2014-12-16 17:30:10	2.94	14.64	1.713243e+05	0.000000e+00	5.883746e+04	3.484692e+04	1.456901e+05	1.453309e+05
2014-12-16 18:14:22	2.79	1.80	8.707204e+04	0.000000e+00	6.019699e+04	8.795769e+03	1.456687e+05	1.455296e+05
2014-12-16 18:37:15	2.87	3.77	1.037925e+05	2.998398e+05	4.965216e+04	1.028076e+04	1.450061e+05	1.449494e+05
2014-12-16 19:00:09	2.97	9.79	1.432316e+05	4.390398e+04	7.216961e+04	5.669824e+04	1.455244e+05	1.453490e+05
2014-12-16 19:44:20	2.84	1.81	6.813520e+04	2.911896e+04	5.268526e+04	0.000000e+00	1.381355e+05	1.380888e+05
2014-12-16 20:07:14	2.87	3.76	8.992463e+04	0.000000e+00	4.724608e+04	1.656133e+03	1.433607e+05	1.432135e+05
2014-12-16 20:30:07	3.04	9.79	1.341069e+05	0.000000e+00	6.425568e+04	4.171083e+03	1.363199e+05	1.361437e+05
2014-12-16 21:14:14	2.85	1.80	8.238329e+04	8.195324e+04	5.829184e+04	6.036061e+03	1.441312e+05	1.439837e+05
2014-12-16 21:37:09	2.89	3.76	1.323051e+05	7.017248e+03	5.271089e+04	5.066374e+03	1.440611e+05	1.439012e+05
2014-12-16 22:00:04	2.99	9.79	1.685334e+05	9.906925e+04	6.668708e+04	6.292871e+03	1.377974e+05	1.375641e+05
2014-12-16 22:44:19	2.87	1.81	9.897888e+04	0.000000e+00	5.292997e+04	1.832943e+03	1.332537e+05	1.331490e+05
2014-12-16 23:07:14	2.85	3.77	1.086630e+05	0.000000e+00	5.857022e+04	3.238682e+03	1.399459e+05	1.397748e+05
2014-12-16 23:30:10	3.04	9.78	1.186010e+05	0.000000e+00	5.728775e+04	5.719286e+03	1.364011e+05	1.362927e+05
2014-12-17 00:14:15	2.75	1.80	1.412335e+05	6.734557e+03	6.790825e+04	1.299723e+04	1.462639e+05	1.462139e+05
2014-12-17 00:37:09	2.87	3.75	9.026848e+04	0.000000e+00	6.241543e+04	4.158688e+04	1.443844e+05	1.443332e+05
2014-12-17 01:00:04	2.98	9.79	9.862234e+04	0.000000e+00	7.048814e+04	4.481751e+03	1.438812e+05	1.437110e+05
2014-12-17 01:44:15	2.76	1.80	8.396934e+04	3.656688e+03	6.751878e+04	0.000000e+00	1.407078e+05	1.406025e+05
2014-12-17 02:07:10	2.89	3.77	2.300306e+05	2.349330e+05	5.909590e+04	1.475111e+03	1.388256e+05	1.385669e+05
2014-12-17 02:30:07	3.00	9.78	1.564366e+05	3.064325e+04	6.750615e+04	0.000000e+00	1.323788e+05	1.322963e+05
2014-12-17 03:14:18	2.75	1.81	7.613910e+04	0.000000e+00	4.806939e+04	0.000000e+00	1.330133e+05	1.328503e+05
2014-12-17 03:37:11	2.82	3.76	1.251333e+05	7.500686e+03	6.175748e+04	4.194981e+03	1.471616e+05	1.467396e+05
2014-12-17 04:00:08	3.04	9.79	1.803594e+05	4.645816e+04	6.931690e+04	0.000000e+00	1.374298e+05	1.373289e+05
2014-12-17 04:44:14	2.79	1.81	1.244276e+05	4.151847e+05	6.192498e+04	0.000000e+00	1.309098e+05	1.308715e+05
2014-12-17 05:07:08	2.81	3.77	1.078118e+05	0.000000e+00	6.591137e+04	1.332626e+03	1.423109e+05	1.421288e+05
2014-12-17 05:30:04	2.99	9.78	1.158476e+05	0.000000e+00	7.260408e+04	0.000000e+00	1.421474e+05	1.421183e+05
2014-12-17 06:14:23	2.74	1.80	1.138205e+05	0.000000e+00	5.212037e+04	1.851588e+04	1.312538e+05	1.311319e+05
2014-12-17 06:37:16	2.84	3.76	1.140774e+05	1.306000e+04	5.798707e+04	2.261765e+04	1.413947e+05	1.412355e+05
2014-12-17 07:00:11	3.02	9.79	1.450257e+05	3.358531e+04	5.717172e+04	9.646147e+03	1.343447e+05	1.342227e+05
2014-12-17 07:44:18	2.78	1.80	9.681235e+04	0.000000e+00	5.361190e+04	4.454752e+03	1.312910e+05	1.312317e+05
2014-12-17 08:07:13	2.81	3.77	1.123316e+05	2.421068e+03	6.663777e+04	0.000000e+00	1.486433e+05	1.485407e+05
2014-12-17 08:30:08	3.03	9.79	1.300773e+05	0.000000e+00	7.033973e+04	4.901447e+03	1.404017e+05	1.401933e+05
2014-12-17 09:14:16	2.71	1.80	1.165205e+05	0.000000e+00	6.034466e+04	4.235512e+03	1.307062e+05	1.304776e+05
2014-12-17 09:37:11	2.64	3.77	1.048362e+05	0.000000e+00	5.591105e+04	1.852311e+04	1.348719e+05	1.346832e+05
2014-12-17 10:00:30	2.55	9.78	1.003511e+05	0.000000e+00	5.872378e+04	1.205772e+04	1.360841e+05	1.360740e+05
2014-12-17 10:44:19	2.39	1.80	1.393642e+05	0.000000e+00	4.072330e+04	1.636230e+03	1.115429e+05	1.114148e+05
2014-12-17 11:07:35	2.42	3.77	7.367757e+04	0.000000e+00	4.714983e+04	0.000000e+00	1.183641e+05	1.181540e+05
2014-12-17 11:30:43	2.70	9.79	1.069720e+05	1.312512e+05	6.133066e+04	2.236809e+04	1.209556e+05	1.209232e+05
2014-12-17 12:14:35	2.62	1.80	7.796731e+04	0.000000e+00	5.937805e+04	9.640499e+02	1.235146e+05	1.233738e+05
2014-12-17 12:37:32	2.85	3.77	1.233606e+05	0.000000e+00	6.226620e+04	0.000000e+00	1.366870e+05	1.364239e+05
2014-12-17 13:00:27	3.04	9.79	1.842911e+05	0.000000e+00	5.937444e+04	1.330248e+03	1.388445e+05	1.388445e+05
2014-12-17 13:44:15	2.81	1.80	1.005478e+05	0.000000e+00	6.160893e+04	1.568286e+03	1.531084e+05	1.528617e+05
2014-12-17 14:07:10	2.85	3.77	1.536588e+05	0.000000e+00	5.132876e+04	0.000000e+00	1.446328e+05	1.443570e+05
2014-12-17 14:30:06	3.05	9.79	1.130732e+05	6.143547e+04	6.333255e+04	9.400041e+02	1.389263e+05	1.388195e+05
2014-12-17 15:14:17	2.83	1.81	8.295137e+04	0.000000e+00	5.917721e+04	6.640674e+03	1.472808e+05	1.472421e+05
2014-12-17 15:37:10	2.88	3.77	5.851915e+04	3.828312e+04	6.003382e+04	0.000000e+00	1.504480e+05	1.502247e+05
2014-12-17 16:00:04	3.02	9.78	1.011808e+05	2.459278e+05	7.420167e+04	3.163701e+03	1.381841e+05	1.379941e+05
2014-12-17 16:44:18	2.82	1.81	5.302506e+04	0.000000e+00	4.318326e+04	9.092604e+03	1.251326e+05	1.250907e+05
2014-12-17 17:07:11	2.82	3.76	1.382433e+05	0.000000e+00	6.247082e+04	3.864193e+03	1.533808e+05	1.533003e+05
2014-12-17 17:30:06	3.01	9.79	1.559766e+05	0.000000e+00	6.579231e+04	1.984337e+04	1.414424e+05	1.412607e+05
2014-12-17 18:14:13	2.73	1.80	8.709527e+04	0.000000e+00	5.523044e+04	2.166210e+04	1.399867e+05	1.398044e+05
2014-12-17 18:37:07	2.89	3.77	1.289816e+05	0.000000e+00	5.542905e+04	4.234664e+02	1.554591e+05	1.552952e+05
2014-12-17 19:00:02	3.01	9.79	1.346680e+05	3.490886e+04	6.418437e+04	1.334474e+04	1.475166e+05	1.473099e+05
2014-12-17 19:44:21	2.60	1.80	8.198656e+04	6.568889e+03	6.000990e+04	1.736434e+04	1.412108e+05	1.411548e+05
2014-12-17 20:07:19	2.86	3.77	9.509669e+04	0.000000e+00	5.241856e+04	1.024092e+04	1.463481e+05	1.462279e+05
2014-12-17 20:30:13	3.01	9.78	9.749499e+04	0.000000e+00	6.639199e+04	4.155380e+03	1.375621e+05	1.373600e+05
2014-12-17 21:14:11	2.72	1.81	1.071949e+05	0.000000e+00	7.148991e+04	1.484360e+04	1.531512e+05	1.530153e+05
2014-12-17 21:37:06	2.94	3.77	7.489308e+04	1.761924e+04	6.103739e+04	1.260882e+03	1.393510e+05	1.392335e+05
2014-12-17 22:00:00	2.99	9.79	1.165952e+05	1.127664e+04	5.945023e+04	8.036341e+03	1.392395e+05	1.391528e+05
2014-12-17 22:44:17	2.80	1.80	4.469747e+04	2.957707e+01	4.755783e+04	0.000000e+00	1.486931e+05	1.485846e+05
2014-12-17 23:07:10	2.82	3.77	1.042369e+05	5.986696e+03	6.216057e+04	1.068125e+03	1.499155e+05	1.497945e+05
2014-12-17 23:30:05	2.93	9.78	1.385529e+05	0.000000e+00	7.062377e+04	7.021376e+02	1.472871e+05	1.471806e+05
2014-12-18 00:14:12	2.86	1.80	9.568102e+04	0.000000e+00	6.353236e+04	7.328843e+03	1.416224e+05	1.415620e+05
2014-12-18 00:37:07	2.81	3.77	1.090096e+05	3.151785e+05	6.140122e+04	2.403358e+04	1.431369e+05	1.430070e+05
2014-12-18 01:00:03	2.97	9.79	1.221724e+05	0.000000e+00	6.466472e+04	5.473656e+03	1.387734e+05	1.385607e+05
2014-12-18 01:44:11	2.72	1.81	1.154230e+05	0.000000e+00	6.135267e+04	1.247867e+03	1.506005e+05	1.505008e+05
2014-12-18 02:07:06	2.85	3.77	1.186302e+05	0.000000e+00	6.401990e+04	1.441664e+04	1.417524e+05	1.416017e+05
2014-12-18 02:30:00	2.91	9.79	1.275748e+05	8.746617e+03	6.039630e+04	6.822339e+03	1.447550e+05	1.445244e+05
2014-12-18 03:14:13	2.76	1.80	1.534968e+05	4.422264e+04	6.290878e+04	0.000000e+00	1.607394e+05	1.606708e+05
2014-12-18 03:37:09	2.87	3.77	1.360327e+05	0.000000e+00	6.515907e+04	2.054875e+03	1.383724e+05	1.382995e+05
2014-12-18 04:00:04	2.94	9.78	1.421215e+05	3.850808e+03	5.923625e+04	4.345896e+04	1.478192e+05	1.475833e+05
2014-12-18 04:44:11	2.77	1.80	1.147899e+05	0.000000e+00	6.629955e+04	1.766639e+04	1.454907e+05	1.451613e+05
2014-12-18 05:07:06	2.87	3.77	1.358145e+05	0.000000e+00	5.879547e+04	1.722161e+03	1.421289e+05	1.419407e+05
2014-12-18 05:30:01	2.94	9.78	1.327744e+05	7.016149e+05	6.858070e+04	1.042552e+04	1.468745e+05	1.467576e+05
2014-12-18 06:14:13	2.76	1.80	6.209249e+04	5.522432e+04	6.846917e+04	1.332466e+03	1.509578e+05	1.508841e+05
2014-12-18 06:37:08	2.88	3.77	1.302279e+05	2.870209e+04	6.338099e+04	4.360766e+03	1.375948e+05	1.374648e+05
2014-12-18 07:00:03	2.99	9.79	1.852784e+05	1.645980e+05	6.159953e+04	1.301353e+04	1.377499e+05	1.376481e+05
2014-12-18 07:44:12	2.69	1.80	8.259562e+04	1.481130e+03	4.800024e+04	0.000000e+00	1.336041e+05	1.334113e+05
2014-12-18 08:07:06	2.87	3.76	1.023037e+05	0.000000e+00	5.970791e+04	1.395813e+04	1.369954e+05	1.368228e+05
2014-12-18 08:30:01	2.99	9.79	1.403105e+05	0.000000e+00	7.188617e+04	1.138447e+04	1.477184e+05	1.476039e+05
2014-12-18 09:14:19	2.72	1.80	1.207522e+05	2.686275e+05	6.406222e+04	4.390419e+02	1.555583e+05	1.553953e+05
2014-12-18 09:37:15	2.66	3.78	6.189204e+04	1.624036e+04	5.636106e+04	1.822175e+04	1.377411e+05	1.375926e+05
2014-12-18 10:00:33	2.51	9.78	8.911839e+04	0.000000e+00	6.286214e+04	5.384091e+03	1.312939e+05	1.312485e+05
2014-12-18 10:44:17	2.36	1.81	9.287160e+04	6.376920e+03	5.257479e+04	0.000000e+00	1.312324e+05	1.310434e+05
2014-12-18 11:07:34	2.42	3.78	9.742082e+04	3.951022e+05	5.174063e+04	1.704350e+04	1.150201e+05	1.149734e+05
2014-12-18 11:31:04	2.74	9.79	1.051121e+05	0.000000e+00	5.393907e+04	0.000000e+00	1.238311e+05	1.237420e+05
2014-12-18 12:14:35	2.32	1.80	6.061202e+04	0.000000e+00	6.468129e+04	0.000000e+00	1.261342e+05	1.259115e+05
2014-12-18 12:37:30	2.82	3.77	1.007761e+05	0.000000e+00	6.654438e+04	0.000000e+00	1.525757e+05	1.523815e+05
2014-12-18 13:00:25	2.93	9.79	1.529844e+05	1.666775e+05	5.878950e+04	1.842384e+04	1.389728e+05	1.387686e+05
2014-12-18 13:44:18	2.78	1.81	9.708716e+04	0.000000e+00	6.845962e+04	1.027567e+04	1.456692e+05	1.455061e+05
2014-12-18 14:07:13	2.86	3.76	7.535596e+04	0.000000e+00	7.291748e+04	7.929177e+03	1.436508e+05	1.436129e+05
2014-12-18 14:30:07	2.95	9.80	2.026837e+05	0.000000e+00	6.539433e+04	6.067536e+03	1.455740e+05	1.453461e+05
2014-12-18 15:14:19	2.73	1.81	1.503305e+05	0.000000e+00	5.123908e+04	3.158080e+03	1.344308e+05	1.343121e+05
2014-12-18 15:37:14	2.90	3.77	1.082651e+05	1.874661e+03	5.993284e+04	0.000000e+00	1.446627e+05	1.445131e+05
2014-12-18 16:00:10	3.00	9.79	1.661626e+05	2.177944e+04	6.225538e+04	1.602467e+04	1.365039e+05	1.364132e+05
2014-12-18 16:44:12	2.76	1.81	1.401245e+05	0.000000e+00	5.617779e+04	2.411806e+03	1.460947e+05	1.460255e+05
2014-12-18 17:07:08	2.83	3.76	9.415443e+04	4.041282e+04	6.105631e+04	4.115191e+03	1.399538e+05	1.397955e+05
2014-12-18 17:30:02	3.00	9.79	1.606527e+05	3.298049e+04	6.960800e+04	1.854896e+03	1.442165e+05	1.440454e+05
2014-12-18 18:14:14	2.70	1.80	1.181059e+05	0.000000e+00	5.068859e+04	2.556399e+03	1.461477e+05	1.460242e+05
2014-12-18 18:37:08	2.87	3.77	1.472149e+05	1.158923e+04	4.982476e+04	1.403114e+04	1.428529e+05	1.426354e+05
2014-12-18 19:00:04	3.04	9.79	1.155843e+05	2.059852e+05	6.521716e+04	1.906085e+04	1.314853e+05	1.314436e+05
2014-12-18 19:44:18	2.69	1.80	1.380042e+05	0.000000e+00	6.872999e+04	3.573113e+03	1.658849e+05	1.656421e+05
2014-12-18 20:07:13	2.83	3.78	1.084591e+05	0.000000e+00	5.283832e+04	1.505993e+03	1.415125e+05	1.414288e+05
2014-12-18 20:30:08	2.98	9.79	1.381339e+05	1.670931e+04	7.011560e+04	6.792432e+03	1.453703e+05	1.451502e+05
2014-12-18 21:14:18	2.74	1.81	9.163377e+04	0.000000e+00	5.315792e+04	2.952047e+03	1.522770e+05	1.521089e+05
2014-12-18 21:37:12	2.88	3.77	1.010464e+05	2.742596e+05	5.249571e+04	0.000000e+00	1.480159e+05	1.477582e+05
2014-12-18 22:00:07	2.98	9.79	1.962563e+05	3.191384e+05	6.476880e+04	0.000000e+00	1.344972e+05	1.343715e+05
2014-12-18 22:44:17	2.75	1.81	1.327021e+05	0.000000e+00	5.671257e+04	0.000000e+00	1.532278e+05	1.530071e+05
2014-12-18 23:07:13	2.87	3.78	1.058140e+05	6.621660e+03	5.472845e+04	0.000000e+00	1.341205e+05	1.339531e+05
2014-12-18 23:30:06	2.92	9.79	1.404599e+05	0.000000e+00	6.860145e+04	1.981921e+04	1.565371e+05	1.564637e+05
2014-12-19 00:14:19	2.77	1.80	1.269320e+05	0.000000e+00	7.362111e+04	0.000000e+00	1.549807e+05	1.549286e+05
2014-12-19 00:37:16	2.98	3.77	9.259952e+04	1.572730e+04	5.550391e+04	5.206572e+03	1.477789e+05	1.477188e+05
2014-12-19 01:00:10	2.96	9.79	1.501873e+05	5.440136e+04	6.141274e+04	1.877397e+04	1.456549e+05	1.455793e+05
2014-12-19 01:44:13	2.73	1.80	7.885673e+04	0.000000e+00	7.601124e+04	0.000000e+00	1.513828e+05	1.512987e+05
2014-12-19 02:07:08	2.88	3.77	1.009442e+05	2.760433e+05	5.985571e+04	6.358022e+03	1.370944e+05	1.369335e+05
2014-12-19 02:30:02	2.94	9.79	1.728469e+05	0.000000e+00	7.219811e+04	1.726000e+03	1.573647e+05	1.572239e+05
2014-12-19 03:14:19	2.77	1.81	1.610038e+05	6.134680e+04	6.475734e+04	0.000000e+00	1.386899e+05	1.384989e+05
2014-12-19 03:37:16	2.90	3.77	1.465768e+05	3.079432e+04	6.002382e+04	1.915560e+04	1.372198e+05	1.371059e+05
2014-12-19 04:00:12	2.95	9.78	1.124925e+05	0.000000e+00	5.989797e+04	1.813977e+04	1.408038e+05	1.407306e+05
2014-12-19 04:44:14	2.79	1.80	1.852305e+05	3.173435e+05	7.249946e+04	8.021864e+03	1.428259e+05	1.426602e+05
2014-12-19 05:07:10	2.91	3.77	1.303140e+05	0.000000e+00	6.589615e+04	2.523256e+03	1.424664e+05	1.423035e+05
2014-12-19 05:30:06	2.93	9.79	1.063333e+05	0.000000e+00	7.970306e+04	1.370517e+04	1.352694e+05	1.351605e+05
2014-12-19 06:14:20	2.78	1.81	9.939118e+04	0.000000e+00	5.776457e+04	6.008024e+03	1.524397e+05	1.523480e+05
2014-12-19 06:37:15	2.85	3.76	1.056676e+05	1.440958e+05	5.951732e+04	3.661276e+03	1.385293e+05	1.383903e+05
2014-12-19 07:00:10	2.92	9.79	1.726637e+05	7.856330e+04	6.266684e+04	0.000000e+00	1.404077e+05	1.401873e+05
2014-12-19 07:44:15	2.77	1.80	1.212827e+05	0.000000e+00	7.850268e+04	1.809189e+04	1.475473e+05	1.474051e+05
2014-12-19 08:07:11	2.87	3.77	1.149422e+05	1.335584e+04	5.348371e+04	0.000000e+00	1.419698e+05	1.419401e+05
2014-12-19 08:30:07	2.85	9.78	1.303758e+05	0.000000e+00	6.554645e+04	4.437758e+03	1.463410e+05	1.461039e+05
2014-12-19 09:14:16	2.75	1.80	1.815317e+05	2.436546e+04	7.115219e+04	3.009704e+04	1.467718e+05	1.465289e+05
2014-12-19 09:37:12	2.73	3.77	7.326172e+04	2.971513e+01	5.507114e+04	0.000000e+00	1.281144e+05	1.278140e+05
2014-12-19 10:00:27	2.55	9.80	1.330275e+05	0.000000e+00	5.105971e+04	2.286194e+03	1.263186e+05	1.260199e+05
2014-12-19 10:44:21	2.37	1.81	7.317055e+04	0.000000e+00	6.255730e+04	0.000000e+00	1.288759e+05	1.288058e+05
2014-12-19 11:07:36	2.43	3.77	1.228242e+05	0.000000e+00	4.392018e+04	8.590888e+03	1.202188e+05	1.200918e+05
2014-12-19 11:30:43	2.65	9.79	1.347712e+05	0.000000e+00	5.748576e+04	0.000000e+00	1.203398e+05	1.202295e+05
2014-12-19 12:14:50	2.66	1.81	4.840192e+04	0.000000e+00	5.829972e+04	0.000000e+00	1.408432e+05	1.405490e+05
2014-12-19 12:37:45	2.90	3.77	9.490075e+04	1.628846e+05	6.092414e+04	0.000000e+00	1.324875e+05	1.324875e+05
2014-12-19 13:00:39	2.96	9.80	1.626053e+05	4.270681e+04	6.000786e+04	2.115391e+04	1.415694e+05	1.414949e+05
2014-12-19 13:44:19	2.80	1.80	1.555580e+05	0.000000e+00	6.384975e+04	1.326275e+03	1.517387e+05	1.516969e+05
2014-12-19 14:07:16	2.85	3.77	1.176613e+05	0.000000e+00	5.460027e+04	1.847775e+03	1.421859e+05	1.421430e+05
2014-12-19 14:30:11	2.90	9.79	1.290070e+05	9.861731e+04	5.813038e+04	3.216688e+03	1.434172e+05	1.432087e+05
2014-12-19 15:14:16	2.83	1.80	7.559878e+04	8.130373e+04	6.520535e+04	1.359342e+03	1.507170e+05	1.506668e+05
2014-12-19 15:37:10	2.86	3.77	1.201516e+05	1.531033e+05	5.050140e+04	0.000000e+00	1.458187e+05	1.455974e+05
2014-12-19 16:00:05	2.97	9.79	9.963271e+04	2.831197e+04	6.856589e+04	1.443632e+03	1.390684e+05	1.389120e+05
2014-12-19 16:44:22	2.82	1.80	1.098809e+05	0.000000e+00	6.182289e+04	1.491304e+03	1.631435e+05	1.628439e+05
2014-12-19 17:07:17	2.91	3.76	1.173396e+05	0.000000e+00	4.922691e+04	9.538255e+02	1.338891e+05	1.337105e+05
2014-12-19 17:30:11	2.93	9.79	1.393535e+05	0.000000e+00	6.091657e+04	1.129963e+04	1.571490e+05	1.571070e+05
2014-12-19 18:14:16	2.74	1.81	7.729952e+04	0.000000e+00	6.651082e+04	4.308093e+03	1.650923e+05	1.649463e+05
2014-12-19 18:37:10	2.89	3.77	1.378513e+05	0.000000e+00	5.487386e+04	1.327012e+04	1.495220e+05	1.493343e+05
2014-12-19 19:00:05	2.95	9.79	1.501465e+05	2.136186e+05	6.789229e+04	3.897379e+04	1.553152e+05	1.550901e+05
2014-12-19 19:44:18	2.75	1.80	6.051696e+04	0.000000e+00	6.501282e+04	1.524489e+04	1.710122e+05	1.709128e+05
2014-12-19 20:07:12	2.85	3.77	1.019137e+05	3.179190e+04	5.483215e+04	3.263760e+03	1.554213e+05	1.552916e+05
2014-12-19 20:30:07	2.99	9.79	1.025326e+05	1.832346e+05	6.707094e+04	4.330098e+03	1.542317e+05	1.541477e+05
2014-12-19 21:14:17	2.70	1.80	1.005709e+05	0.000000e+00	6.267910e+04	0.000000e+00	1.684039e+05	1.683056e+05
2014-12-19 21:37:12	2.92	3.77	1.422988e+05	0.000000e+00	5.852519e+04	2.514230e+04	1.537196e+05	1.536322e+05
2014-12-19 22:00:08	2.97	9.79	2.039456e+05	0.000000e+00	6.160877e+04	3.276694e+03	1.513774e+05	1.512609e+05
2014-12-20 17:50:54	2.74	3.73	8.309027e+04	5.535061e+03	7.229726e+04	0.000000e+00	1.598071e+05	1.597352e+05
2014-12-21 04:44:21	2.67	1.80	7.845342e+04	0.000000e+00	4.408732e+04	1.710431e+03	1.262356e+05	1.261808e+05
2014-12-21 05:07:15	2.88	3.77	8.063335e+04	0.000000e+00	6.120037e+04	1.075469e+04	1.529603e+05	1.528093e+05
2014-12-21 05:30:09	2.96	9.79	1.424208e+05	1.742188e+05	6.540077e+04	2.567675e+04	1.473249e+05	1.468767e+05
2014-12-21 06:14:26	2.56	1.80	6.239600e+04	0.000000e+00	5.095113e+04	0.000000e+00	1.355538e+05	1.353386e+05
2014-12-21 06:37:19	2.88	3.75	6.988412e+04	2.898017e+04	5.924520e+04	1.761381e+03	1.444927e+05	1.443945e+05
2014-12-21 07:00:12	2.95	9.79	1.260335e+05	6.666999e+01	6.049294e+04	3.812662e+03	1.471682e+05	1.470019e+05
2014-12-21 07:44:21	2.61	1.80	6.354937e+04	0.000000e+00	3.651896e+04	2.602700e+04	1.267823e+05	1.267777e+05
2014-12-21 08:07:15	2.88	3.77	6.581783e+04	0.000000e+00	5.949923e+04	1.484998e+04	1.345163e+05	1.343906e+05
2014-12-21 08:30:09	3.00	9.79	1.563290e+05	2.944688e+05	6.694931e+04	1.064160e+03	1.338377e+05	1.337610e+05
2014-12-21 09:14:25	2.62	1.80	7.371819e+04	0.000000e+00	7.340506e+04	2.991106e+03	1.503516e+05	1.502737e+05
2014-12-21 09:37:20	2.73	3.78	9.004931e+04	6.547555e+04	4.942014e+04	1.631216e+04	1.328692e+05	1.326994e+05
2014-12-21 10:00:46	2.55	9.78	1.277804e+05	1.101356e+05	5.780368e+04	0.000000e+00	1.340799e+05	1.338803e+05
2014-12-21 10:44:28	2.31	1.80	7.997143e+04	0.000000e+00	4.226669e+04	0.000000e+00	1.254073e+05	1.253617e+05
2014-12-21 11:08:07	2.48	3.77	1.112585e+05	1.442508e+05	4.943588e+04	0.000000e+00	1.260509e+05	1.257611e+05
2014-12-21 11:31:21	2.64	9.79	1.190787e+05	8.143650e+04	6.836582e+04	0.000000e+00	1.337088e+05	1.336320e+05
2014-12-21 12:14:41	2.63	1.80	7.632859e+04	7.749173e+03	3.504433e+04	0.000000e+00	1.284036e+05	1.283169e+05
2014-12-21 12:37:33	2.97	3.77	1.020300e+05	0.000000e+00	5.905701e+04	0.000000e+00	1.448981e+05	1.447214e+05
2014-12-21 13:00:27	2.97	9.78	1.313136e+05	0.000000e+00	5.783952e+04	1.399555e+03	1.437717e+05	1.435317e+05
2014-12-21 13:44:24	2.67	1.80	5.927289e+04	4.589286e+03	4.494693e+04	2.354025e+03	1.390534e+05	1.389062e+05
2014-12-21 14:07:17	2.87	3.77	1.147692e+05	1.583881e+05	5.942290e+04	0.000000e+00	1.362252e+05	1.361344e+05
2014-12-21 14:30:12	2.94	9.79	1.257570e+05	0.000000e+00	6.608634e+04	4.252320e+03	1.609941e+05	1.607508e+05
2014-12-21 15:14:23	2.65	1.80	6.137921e+04	9.676289e+04	5.041827e+04	0.000000e+00	1.351717e+05	1.351347e+05
2014-12-21 15:37:17	2.84	3.77	1.304164e+05	0.000000e+00	6.299769e+04	3.467857e+03	1.519580e+05	1.517765e+05
2014-12-21 16:00:13	2.94	9.79	1.102143e+05	0.000000e+00	6.581501e+04	1.445626e+04	1.516649e+05	1.514981e+05
2014-12-21 16:44:22	2.64	1.80	9.581061e+04	9.638622e+02	5.864393e+04	0.000000e+00	1.460805e+05	1.460805e+05
2014-12-21 17:07:16	2.82	3.76	1.490028e+05	0.000000e+00	5.624507e+04	3.893711e+03	1.567218e+05	1.565353e+05
2014-12-21 17:30:11	2.97	9.79	1.329002e+05	1.738660e+04	5.976153e+04	5.291458e+03	1.523423e+05	1.521821e+05
2014-12-21 18:14:27	2.69	1.80	7.436789e+04	0.000000e+00	5.248765e+04	6.435345e+04	1.398839e+05	1.398234e+05
2014-12-21 18:37:21	2.98	3.78	1.474064e+05	0.000000e+00	5.174315e+04	0.000000e+00	1.516871e+05	1.515421e+05
2014-12-21 19:00:14	2.96	9.79	1.500029e+05	3.107271e+04	6.657671e+04	2.663641e+04	1.561600e+05	1.559961e+05
2014-12-21 19:44:27	2.75	1.81	3.916139e+04	0.000000e+00	4.564793e+04	1.471649e+04	1.427504e+05	1.426394e+05
2014-12-21 20:07:19	2.93	3.77	9.938157e+04	0.000000e+00	5.257391e+04	0.000000e+00	1.498119e+05	1.495986e+05
2014-12-21 20:30:15	2.98	9.78	1.253303e+05	7.850454e+03	7.038328e+04	1.286809e+04	1.532734e+05	1.530596e+05
2014-12-21 21:14:24	2.59	1.80	1.233400e+05	0.000000e+00	5.367664e+04	0.000000e+00	1.500346e+05	1.499290e+05
2014-12-21 21:37:20	2.93	3.77	1.174451e+05	0.000000e+00	7.004314e+04	2.252514e+03	1.490898e+05	1.490273e+05
2014-12-21 22:00:15	2.99	9.79	1.905115e+05	0.000000e+00	6.606156e+04	5.156155e+03	1.529351e+05	1.527603e+05
2014-12-21 22:44:30	2.57	1.80	1.305054e+05	0.000000e+00	5.673744e+04	1.800537e+03	1.481017e+05	1.478574e+05
2014-12-21 23:07:24	2.87	14.76	1.567834e+05	0.000000e+00	6.125507e+04	6.315401e+03	1.491483e+05	1.489787e+05
2014-12-21 23:30:20	2.91	14.76	1.479454e+05	0.000000e+00	7.030908e+04	0.000000e+00	1.610943e+05	1.609723e+05
2014-12-22 00:14:27	2.60	1.81	6.879961e+04	0.000000e+00	6.519662e+04	0.000000e+00	1.526461e+05	1.525425e+05
2014-12-22 00:37:21	2.90	3.77	8.893649e+04	0.000000e+00	5.949356e+04	1.252718e+04	1.584634e+05	1.581971e+05
2014-12-22 01:00:16	3.00	9.79	1.359257e+05	0.000000e+00	5.963472e+04	2.362095e+04	1.404213e+05	1.402139e+05
2014-12-22 01:44:26	2.59	1.80	9.834540e+04	0.000000e+00	5.245879e+04	0.000000e+00	1.585993e+05	1.585323e+05
2014-12-22 02:07:20	2.86	3.77	9.729197e+04	0.000000e+00	5.794159e+04	0.000000e+00	1.410807e+05	1.409106e+05
2014-12-22 02:30:14	2.96	9.79	1.080762e+05	1.975148e+04	6.841487e+04	2.281383e+03	1.502925e+05	1.502149e+05
2014-12-22 03:14:21	2.58	1.80	6.323436e+04	0.000000e+00	6.789143e+04	2.795325e+03	1.386542e+05	1.385367e+05
2014-12-22 03:37:16	2.86	3.77	1.125355e+05	1.401773e+04	5.528011e+04	0.000000e+00	1.525251e+05	1.523785e+05
2014-12-22 04:00:10	2.98	9.79	1.467630e+05	0.000000e+00	5.948123e+04	0.000000e+00	1.538260e+05	1.536361e+05
2014-12-22 04:44:28	2.66	1.81	9.588641e+04	0.000000e+00	5.691827e+04	1.335658e+03	1.527575e+05	1.526688e+05
2014-12-22 05:07:22	2.89	3.78	1.382446e+05	1.269202e+05	6.361240e+04	0.000000e+00	1.547079e+05	1.545423e+05
2014-12-22 05:30:18	3.00	9.79	1.242956e+05	3.143491e+04	6.336297e+04	2.384369e+04	1.467490e+05	1.465108e+05
2014-12-22 06:14:26	2.55	1.81	8.334374e+04	0.000000e+00	6.059607e+04	2.262211e+03	1.483239e+05	1.482391e+05
2014-12-22 06:37:20	2.96	3.77	1.121681e+05	1.921926e+03	6.335821e+04	0.000000e+00	1.431522e+05	1.430085e+05
2014-12-22 07:00:13	2.96	9.79	1.093754e+05	0.000000e+00	5.873050e+04	3.103153e+03	1.380855e+05	1.379894e+05
2014-12-22 07:44:27	2.57	1.80	5.945303e+04	2.606547e+04	4.601546e+04	2.186086e+04	1.388922e+05	1.387931e+05
2014-12-22 08:07:21	2.90	3.76	1.000311e+05	1.019195e+05	5.533069e+04	0.000000e+00	1.425568e+05	1.424002e+05
2014-12-22 08:30:15	2.95	9.79	1.650905e+05	0.000000e+00	6.646905e+04	2.842961e+04	1.426614e+05	1.425599e+05
2014-12-22 09:14:32	2.60	1.80	5.367098e+04	0.000000e+00	6.593868e+04	4.144816e+03	1.339016e+05	1.338031e+05
2014-12-22 09:37:25	2.72	3.76	6.798453e+04	1.291538e+05	4.484356e+04	1.719909e+04	1.240356e+05	1.239009e+05
2014-12-22 10:00:40	2.61	9.78	1.460892e+05	0.000000e+00	4.763817e+04	5.487760e+03	1.254767e+05	1.254370e+05
2014-12-22 10:44:28	2.37	1.81	7.482775e+04	0.000000e+00	3.934885e+04	0.000000e+00	1.172081e+05	1.171702e+05
2014-12-22 11:07:42	2.57	3.77	8.065685e+04	0.000000e+00	5.988752e+04	4.135810e+02	1.331072e+05	1.329340e+05
2014-12-22 11:30:54	2.75	9.79	1.127691e+05	0.000000e+00	5.212739e+04	0.000000e+00	1.402077e+05	1.401119e+05
2014-12-22 12:14:42	2.53	1.80	4.566239e+04	0.000000e+00	5.687922e+04	0.000000e+00	1.410130e+05	1.409825e+05
2014-12-22 12:37:40	2.99	3.76	9.839625e+04	0.000000e+00	5.749139e+04	2.014636e+03	1.417821e+05	1.416678e+05
2014-12-22 13:00:34	3.03	9.79	1.871255e+05	5.561023e+05	6.357245e+04	3.186247e+04	1.461352e+05	1.459064e+05
2014-12-22 13:44:22	2.62	1.81	8.424547e+04	0.000000e+00	5.910465e+04	8.729755e+03	1.571324e+05	1.570678e+05
2014-12-22 14:07:18	2.92	14.76	1.643065e+05	0.000000e+00	5.903744e+04	5.620691e+03	1.642618e+05	1.640367e+05
2014-12-22 14:30:12	3.05	14.76	1.186406e+05	7.681072e+03	6.444942e+04	3.141577e+04	1.455079e+05	1.453346e+05
2014-12-22 15:14:24	2.60	1.80	8.353350e+04	0.000000e+00	7.022421e+04	1.787674e+03	1.594394e+05	1.593006e+05
2014-12-22 15:37:18	2.83	3.77	8.065785e+04	0.000000e+00	5.976550e+04	4.067137e+02	1.645350e+05	1.643193e+05
2014-12-22 16:00:16	2.99	9.79	1.226241e+05	1.852856e+05	6.702278e+04	0.000000e+00	1.448323e+05	1.446981e+05
2014-12-22 16:44:24	2.63	1.80	8.386564e+04	0.000000e+00	6.560578e+04	1.469588e+04	1.846097e+05	1.844274e+05
2014-12-22 17:07:17	2.88	3.76	7.487245e+04	1.552641e+03	5.470968e+04	0.000000e+00	1.544511e+05	1.541457e+05
2014-12-22 17:30:11	3.03	9.79	1.095032e+05	0.000000e+00	5.786071e+04	5.293524e+03	1.441632e+05	1.440422e+05
2014-12-22 18:14:20	2.64	1.81	1.025770e+05	1.903904e+05	7.860740e+04	0.000000e+00	1.837407e+05	1.836762e+05
2014-12-22 18:37:15	2.99	3.78	6.168302e+04	3.393046e+04	5.595050e+04	1.410729e+04	1.534204e+05	1.530694e+05
2014-12-22 19:00:09	3.03	9.78	1.392783e+05	3.807244e+04	5.597286e+04	2.339093e+04	1.549790e+05	1.549346e+05
2014-12-22 19:44:20	2.75	1.81	9.678834e+04	3.686574e+05	7.547921e+04	4.823201e+03	1.663964e+05	1.661570e+05
2014-12-22 20:07:14	2.94	3.77	9.012521e+04	6.929211e+04	6.089068e+04	5.498180e+03	1.562591e+05	1.560198e+05
2014-12-22 20:30:08	2.99	9.79	1.945140e+05	0.000000e+00	6.240680e+04	6.591316e+03	1.472617e+05	1.470587e+05
2014-12-22 21:14:21	2.56	1.81	7.742422e+04	1.787665e+05	7.157643e+04	9.247320e+02	1.591917e+05	1.591118e+05
2014-12-22 21:37:15	2.95	3.76	7.999511e+04	3.219249e+05	5.180482e+04	2.553808e+03	1.609936e+05	1.608259e+05
2014-12-22 22:00:09	3.04	9.79	1.441204e+05	1.725009e+03	6.934626e+04	0.000000e+00	1.531649e+05	1.529782e+05
2014-12-22 22:44:26	2.68	1.80	6.969273e+04	0.000000e+00	5.072361e+04	1.022049e+04	1.392140e+05	1.390804e+05
2014-12-22 23:07:21	2.90	3.76	1.175534e+05	0.000000e+00	6.074774e+04	1.723632e+03	1.480798e+05	1.480266e+05
2014-12-22 23:30:16	3.08	9.79	1.267326e+05	0.000000e+00	6.384690e+04	0.000000e+00	1.538387e+05	1.537106e+05
2014-12-23 00:14:25	2.61	1.81	9.178394e+04	0.000000e+00	5.369990e+04	0.000000e+00	1.479686e+05	1.478700e+05
2014-12-23 00:37:20	2.94	3.77	1.798434e+05	0.000000e+00	6.003880e+04	2.174527e+04	1.558627e+05	1.556143e+05
2014-12-23 01:00:15	3.00	9.78	1.380419e+05	0.000000e+00	7.149797e+04	2.292050e+04	1.495749e+05	1.494263e+05
2014-12-23 01:44:22	2.66	1.80	7.154533e+04	4.747982e+03	5.511220e+04	0.000000e+00	1.593657e+05	1.592895e+05
2014-12-23 02:07:16	2.96	3.77	1.028964e+05	2.254467e+01	5.852240e+04	0.000000e+00	1.544806e+05	1.543682e+05
2014-12-23 02:30:10	3.05	9.78	1.435735e+05	0.000000e+00	5.983744e+04	5.223202e+03	1.387242e+05	1.385400e+05
2014-12-23 03:14:21	2.62	1.81	6.787427e+04	1.805962e+05	5.732692e+04	0.000000e+00	1.375839e+05	1.375839e+05
2014-12-23 03:37:15	2.94	3.77	9.541521e+04	1.031699e+04	6.213171e+04	0.000000e+00	1.467249e+05	1.465369e+05
2014-12-23 04:00:08	2.93	9.79	1.637661e+05	0.000000e+00	6.422628e+04	5.985851e+04	1.464637e+05	1.464053e+05
2014-12-23 04:44:21	2.56	1.81	1.310655e+05	0.000000e+00	6.312214e+04	2.826514e+03	1.586843e+05	1.585184e+05
2014-12-23 05:07:15	2.99	3.76	8.976625e+04	0.000000e+00	6.393250e+04	6.077134e+03	1.409164e+05	1.408588e+05
2014-12-23 05:30:09	2.99	9.78	1.018089e+05	0.000000e+00	6.250340e+04	0.000000e+00	1.445753e+05	1.442220e+05
2014-12-23 06:14:23	2.55	1.80	7.834757e+04	0.000000e+00	5.340604e+04	7.572690e+03	1.375193e+05	1.373769e+05
2014-12-23 06:37:18	2.88	3.77	9.677580e+04	1.877525e+04	5.701928e+04	0.000000e+00	1.514115e+05	1.511791e+05
2014-12-23 07:00:12	2.96	9.79	1.043084e+05	2.842248e+05	6.066452e+04	6.706937e+03	1.464942e+05	1.464356e+05
2014-12-23 07:44:22	2.46	1.80	6.409363e+04	2.979292e+04	6.125986e+04	0.000000e+00	1.493212e+05	1.491551e+05
2014-12-23 08:07:16	2.94	3.76	8.073034e+04	0.000000e+00	6.447349e+04	0.000000e+00	1.372477e+05	1.371941e+05
2014-12-23 08:30:09	2.98	9.79	1.364605e+05	5.373593e+04	5.631238e+04	1.327329e+04	1.580801e+05	1.580585e+05
2014-12-23 09:14:26	2.55	1.80	8.831566e+04	0.000000e+00	7.189239e+04	4.057594e+03	1.494340e+05	1.493021e+05
2014-12-23 09:37:22	2.74	3.77	1.025552e+05	0.000000e+00	5.788588e+04	0.000000e+00	1.402685e+05	1.401040e+05
2014-12-23 10:00:38	2.59	9.79	1.310907e+05	0.000000e+00	5.314399e+04	7.931602e+03	1.108205e+05	1.107620e+05
2014-12-23 10:44:30	2.20	1.80	7.670499e+04	0.000000e+00	4.709725e+04	0.000000e+00	1.240075e+05	1.238800e+05
2014-12-23 11:07:45	2.50	3.77	4.763807e+04	0.000000e+00	4.223955e+04	1.626995e+04	1.268519e+05	1.266964e+05
2014-12-23 11:30:41	2.68	9.78	7.228639e+04	0.000000e+00	5.953798e+04	3.187973e+03	1.219688e+05	1.217769e+05
2014-12-23 12:14:59	2.38	1.81	1.033272e+05	5.967885e+04	5.395228e+04	2.251785e+03	1.492742e+05	1.491197e+05
2014-12-23 12:37:55	2.94	3.76	8.736040e+04	1.685241e+03	6.417658e+04	0.000000e+00	1.625491e+05	1.625154e+05
2014-12-23 13:00:49	2.98	9.79	9.545718e+04	0.000000e+00	7.922952e+04	1.374649e+04	1.390586e+05	1.389540e+05
2014-12-23 13:44:21	2.58	1.80	5.553598e+04	0.000000e+00	5.863922e+04	0.000000e+00	1.442881e+05	1.441805e+05
2014-12-23 14:07:13	2.90	3.77	9.875037e+04	3.058171e+01	5.744912e+04	5.622408e+03	1.501080e+05	1.499544e+05
2014-12-23 14:30:08	2.95	9.79	1.549360e+05	1.191445e+04	6.187461e+04	2.714123e+03	1.470051e+05	1.467746e+05
2014-12-23 15:14:21	2.53	1.80	6.341204e+04	5.964826e+03	6.324881e+04	0.000000e+00	1.545963e+05	1.543279e+05
2014-12-23 15:37:18	2.97	3.76	1.093617e+05	0.000000e+00	6.419395e+04	0.000000e+00	1.441450e+05	1.440191e+05
2014-12-23 16:00:12	3.01	9.79	9.445856e+04	6.875889e+03	6.510073e+04	6.101111e+03	1.461305e+05	1.460457e+05
2014-12-23 16:44:18	2.53	1.81	7.000964e+04	0.000000e+00	5.514183e+04	1.968801e+04	1.594360e+05	1.592818e+05
2014-12-23 17:07:12	2.90	3.77	1.074721e+05	1.544366e+04	6.399002e+04	0.000000e+00	1.523785e+05	1.520565e+05
2014-12-23 17:30:11	2.86	9.78	1.330393e+05	0.000000e+00	5.576432e+04	7.707119e+03	1.495974e+05	1.495651e+05
2014-12-23 18:14:22	2.57	1.80	8.875672e+04	0.000000e+00	5.414912e+04	1.429222e+03	1.584261e+05	1.582961e+05
2014-12-23 18:37:15	2.97	3.77	1.307026e+05	0.000000e+00	6.005030e+04	1.603150e+03	1.485557e+05	1.482921e+05
2014-12-23 19:00:10	3.02	9.79	1.792770e+05	0.000000e+00	6.052385e+04	5.552670e+03	1.439711e+05	1.437544e+05
2014-12-23 19:44:22	2.60	1.80	9.919237e+04	2.277099e+03	6.631358e+04	1.576211e+04	1.695294e+05	1.694849e+05
2014-12-23 20:07:16	2.96	3.76	1.142571e+05	0.000000e+00	5.119974e+04	3.421160e+04	1.515810e+05	1.514713e+05
2014-12-23 20:30:11	3.01	9.79	1.106267e+05	0.000000e+00	6.211384e+04	1.943097e+04	1.504448e+05	1.502152e+05
2014-12-23 21:14:22	2.57	1.80	6.517827e+04	0.000000e+00	6.434002e+04	0.000000e+00	1.660003e+05	1.657784e+05
2014-12-23 21:37:15	2.90	3.77	9.580347e+04	1.157403e+05	6.135459e+04	4.298167e+04	1.468617e+05	1.467936e+05
2014-12-23 22:00:10	3.04	9.78	1.222857e+05	2.662446e+03	6.048796e+04	0.000000e+00	1.577604e+05	1.576120e+05
2014-12-23 22:44:25	2.58	1.80	1.306361e+05	0.000000e+00	5.935770e+04	2.902298e+03	1.645593e+05	1.641595e+05
2014-12-23 23:07:20	2.92	3.77	1.508459e+05	9.877138e+04	6.423886e+04	1.243564e+04	1.467688e+05	1.466678e+05
2014-12-23 23:30:15	3.01	9.78	1.204482e+05	0.000000e+00	6.957490e+04	0.000000e+00	1.390833e+05	1.389951e+05
2014-12-24 00:14:24	2.61	1.80	9.621841e+04	0.000000e+00	7.182085e+04	9.056065e+03	1.548379e+05	1.545953e+05
2014-12-24 00:37:19	2.88	3.77	9.776392e+04	5.036925e+03	5.677177e+04	4.769053e+03	1.594679e+05	1.594083e+05
2014-12-24 01:00:13	2.95	9.79	1.277561e+05	2.035426e+04	6.015416e+04	0.000000e+00	1.361037e+05	1.359813e+05
2014-12-24 01:44:18	2.62	1.80	9.586445e+04	0.000000e+00	7.648304e+04	0.000000e+00	1.617828e+05	1.616927e+05
2014-12-24 02:07:14	2.90	3.76	1.123813e+05	1.405335e+04	5.666051e+04	4.473449e+03	1.342603e+05	1.341147e+05
2014-12-24 02:30:08	3.03	9.77	1.522792e+05	0.000000e+00	6.429681e+04	0.000000e+00	1.430637e+05	1.430104e+05
2014-12-24 03:14:18	2.65	1.81	1.129754e+05	2.134435e+05	7.299722e+04	0.000000e+00	1.494085e+05	1.491414e+05
2014-12-24 03:37:13	2.90	3.76	9.870533e+04	0.000000e+00	6.147117e+04	0.000000e+00	1.562680e+05	1.561856e+05
2014-12-24 04:00:07	2.99	9.78	1.302459e+05	0.000000e+00	6.767412e+04	1.435405e+04	1.447186e+05	1.446404e+05
2014-12-24 04:44:16	2.67	1.80	7.106481e+04	2.671803e+05	6.977881e+04	1.954807e+04	1.510618e+05	1.509071e+05
2014-12-24 05:07:13	2.91	3.77	1.522102e+05	0.000000e+00	6.946771e+04	2.328748e+04	1.352467e+05	1.351939e+05
2014-12-24 05:30:09	2.87	9.79	1.338939e+05	0.000000e+00	6.767545e+04	1.871372e+03	1.571845e+05	1.570866e+05
2014-12-24 06:14:17	2.68	1.80	7.417108e+04	0.000000e+00	5.710206e+04	0.000000e+00	1.592155e+05	1.591162e+05
2014-12-24 06:37:11	2.89	14.66	1.228992e+05	7.341733e+03	5.565302e+04	3.721490e+04	1.474170e+05	1.472422e+05
2014-12-24 07:00:07	2.97	14.66	1.070842e+05	0.000000e+00	5.505994e+04	2.058651e+04	1.378157e+05	1.377377e+05
2014-12-24 07:44:22	2.60	1.80	8.241595e+04	0.000000e+00	5.600077e+04	1.680511e+04	1.478336e+05	1.477039e+05
2014-12-24 08:07:17	2.91	3.77	1.321964e+05	0.000000e+00	6.218185e+04	1.275002e+04	1.498792e+05	1.497684e+05
2014-12-24 08:30:12	2.97	9.79	1.209652e+05	0.000000e+00	6.268684e+04	0.000000e+00	1.411071e+05	1.411071e+05
2014-12-24 09:14:19	2.59	1.80	1.084215e+05	0.000000e+00	5.192972e+04	0.000000e+00	1.375504e+05	1.374702e+05
2014-12-24 09:37:12	2.67	3.77	7.436155e+04	6.820606e+03	4.992253e+04	4.487853e+03	1.267182e+05	1.265294e+05
2014-12-24 10:00:28	2.59	9.79	8.324594e+04	0.000000e+00	5.200652e+04	2.214695e+04	1.162046e+05	1.161759e+05
2014-12-24 10:44:19	2.27	1.80	5.306973e+04	0.000000e+00	3.885862e+04	0.000000e+00	1.276285e+05	1.275402e+05
2014-12-24 11:07:37	2.52	3.77	1.044415e+05	0.000000e+00	4.780235e+04	2.163173e+03	1.151883e+05	1.151883e+05
2014-12-24 11:30:54	2.71	9.79	1.194429e+05	1.751988e+05	5.980736e+04	2.223008e+04	1.248311e+05	1.247189e+05
2014-12-24 12:14:44	2.16	1.80	5.952398e+04	0.000000e+00	4.370623e+04	0.000000e+00	1.174539e+05	1.174539e+05
2014-12-24 12:37:36	2.88	3.76	8.710264e+04	7.111408e+03	5.435091e+04	0.000000e+00	1.301911e+05	1.300945e+05
2014-12-24 13:00:31	2.99	9.78	1.203209e+05	0.000000e+00	5.850993e+04	8.561694e+03	1.350669e+05	1.349503e+05
2014-12-24 13:44:17	2.63	1.81	7.995358e+04	0.000000e+00	5.628424e+04	4.356921e+03	1.365940e+05	1.364790e+05
2014-12-24 14:07:11	2.93	3.76	1.256915e+05	1.058167e+05	6.300073e+04	0.000000e+00	1.466781e+05	1.465916e+05
2014-12-24 14:30:06	2.96	9.80	9.407091e+04	2.543855e+04	6.197824e+04	1.975236e+04	1.368736e+05	1.367372e+05
2014-12-24 15:14:15	2.54	1.80	9.321814e+04	2.298954e+03	4.591206e+04	0.000000e+00	1.563484e+05	1.563484e+05
2014-12-24 15:37:11	3.02	3.77	7.609647e+04	0.000000e+00	6.359287e+04	2.093122e+03	1.428117e+05	1.426253e+05
2014-12-24 16:00:04	2.96	9.79	1.094344e+05	4.094699e+05	5.797601e+04	1.068323e+03	1.478934e+05	1.476723e+05
2014-12-24 16:44:18	2.69	1.81	4.235768e+04	0.000000e+00	5.384158e+04	0.000000e+00	1.317590e+05	1.315918e+05
2014-12-24 17:07:10	2.94	3.77	1.156664e+05	0.000000e+00	5.723067e+04	2.988410e+03	1.504885e+05	1.501267e+05
2014-12-24 17:30:05	3.01	9.79	1.047825e+05	0.000000e+00	6.158056e+04	7.532273e+03	1.468525e+05	1.466912e+05
2014-12-24 18:14:17	2.57	1.81	1.105369e+05	0.000000e+00	8.340438e+04	1.106946e+04	1.892911e+05	1.891599e+05
2014-12-24 18:37:11	2.94	3.77	1.074917e+05	0.000000e+00	5.195485e+04	0.000000e+00	1.616271e+05	1.614883e+05
2014-12-24 19:00:06	2.88	9.78	1.261948e+05	4.978677e+05	5.687063e+04	1.309165e+03	1.511557e+05	1.509175e+05
2014-12-24 19:44:10	2.60	1.80	8.066990e+04	3.593343e+04	8.523158e+04	0.000000e+00	1.677900e+05	1.675686e+05
2014-12-24 20:07:06	2.91	3.76	8.748669e+04	2.067332e+03	4.848897e+04	0.000000e+00	1.473514e+05	1.471024e+05
2014-12-24 20:30:00	2.93	9.79	1.333484e+05	0.000000e+00	6.419073e+04	0.000000e+00	1.454899e+05	1.454387e+05
2014-12-24 21:14:11	2.61	1.80	1.288577e+05	0.000000e+00	7.643452e+04	1.694349e+03	1.947635e+05	1.946429e+05
2014-12-24 21:37:05	2.93	3.76	1.217408e+05	0.000000e+00	5.808415e+04	0.000000e+00	1.451765e+05	1.451015e+05
2014-12-24 21:59:59	2.91	9.79	9.877909e+04	5.321072e+04	6.161533e+04	0.000000e+00	1.406749e+05	1.406749e+05
2014-12-24 22:44:09	2.65	1.80	8.205192e+04	0.000000e+00	6.515411e+04	0.000000e+00	1.574862e+05	1.574432e+05
2014-12-24 23:07:04	2.93	3.77	1.170133e+05	0.000000e+00	6.025520e+04	0.000000e+00	1.481737e+05	1.479361e+05
2014-12-24 23:29:58	3.02	9.79	1.329474e+05	6.253527e+03	6.467502e+04	5.150365e+03	1.465545e+05	1.464754e+05
2014-12-25 00:14:09	2.57	1.80	9.199444e+04	0.000000e+00	6.773890e+04	0.000000e+00	1.651221e+05	1.649758e+05
2014-12-25 00:37:05	2.90	3.76	1.056941e+05	1.043128e+04	6.286105e+04	1.451796e+04	1.431056e+05	1.429797e+05
2014-12-25 00:59:59	3.00	9.78	1.225205e+05	0.000000e+00	6.638711e+04	1.638686e+04	1.491896e+05	1.491364e+05
2014-12-25 01:44:09	2.58	1.80	9.196353e+04	0.000000e+00	5.702150e+04	3.868362e+03	1.634253e+05	1.632716e+05
2014-12-25 02:07:04	2.90	3.76	1.056128e+05	0.000000e+00	5.548066e+04	1.753964e+03	1.491019e+05	1.488585e+05
2014-12-25 02:29:59	3.02	9.77	1.250850e+05	0.000000e+00	6.983879e+04	1.174668e+04	1.494131e+05	1.493173e+05
2014-12-25 03:14:11	2.60	1.80	1.186488e+05	0.000000e+00	8.432373e+04	5.032812e+03	1.688962e+05	1.687348e+05
2014-12-25 03:37:06	2.94	3.76	7.403651e+04	1.845283e+04	6.323639e+04	5.327399e+03	1.481022e+05	1.478596e+05
2014-12-25 04:00:00	3.01	9.79	1.025729e+05	0.000000e+00	6.104401e+04	8.066421e+03	1.425405e+05	1.423016e+05
2014-12-25 04:44:05	2.54	1.81	4.875975e+04	1.347500e+03	3.928818e+04	1.689936e+03	1.397901e+05	1.397901e+05
2014-12-25 05:06:58	2.94	3.76	1.503873e+05	3.070961e+03	5.867457e+04	0.000000e+00	1.478876e+05	1.477447e+05
2014-12-25 05:29:54	3.02	9.78	1.616455e+05	0.000000e+00	7.168271e+04	1.352627e+04	1.357895e+05	1.355677e+05
2014-12-25 06:14:04	2.65	1.80	1.074538e+05	0.000000e+00	7.094474e+04	1.142501e+03	1.649740e+05	1.648667e+05
2014-12-25 06:36:59	2.94	3.77	1.601024e+05	0.000000e+00	6.999459e+04	4.556354e+03	1.525807e+05	1.524470e+05
2014-12-25 06:59:56	3.03	9.78	6.569596e+04	6.338918e+04	6.197443e+04	3.636380e+04	1.259707e+05	1.257962e+05
2014-12-25 07:44:06	2.56	1.81	7.391684e+04	8.056045e+04	5.984715e+04	0.000000e+00	1.640141e+05	1.640141e+05
2014-12-25 08:07:01	2.88	3.76	6.868775e+04	0.000000e+00	5.337793e+04	0.000000e+00	1.500282e+05	1.497873e+05
2014-12-25 08:29:54	3.02	9.79	1.612603e+05	0.000000e+00	5.655631e+04	6.905587e+03	1.427048e+05	1.425484e+05
2014-12-25 09:14:10	2.57	1.80	7.866764e+04	0.000000e+00	7.109154e+04	2.769915e+04	1.674952e+05	1.671103e+05
2014-12-25 09:37:03	2.73	3.77	1.204227e+05	2.991129e+04	5.695571e+04	7.634063e+03	1.385204e+05	1.383356e+05
2014-12-25 10:00:37	2.63	9.78	8.704479e+04	0.000000e+00	5.040966e+04	2.577742e+03	1.290495e+05	1.289711e+05
2014-12-25 10:44:09	2.26	1.81	7.421107e+04	0.000000e+00	5.545382e+04	1.180100e+04	1.469294e+05	1.468577e+05
2014-12-25 11:07:35	2.46	3.77	1.224137e+05	2.379469e+03	5.335469e+04	2.641347e+03	1.160857e+05	1.160509e+05
2014-12-25 11:30:51	2.76	9.80	1.150820e+05	0.000000e+00	5.439042e+04	2.444533e+03	1.197945e+05	1.196772e+05
2014-12-25 12:14:50	2.37	1.81	7.892395e+04	0.000000e+00	5.642941e+04	0.000000e+00	1.520662e+05	1.519517e+05
2014-12-25 12:37:42	2.92	3.77	7.705778e+04	0.000000e+00	5.645535e+04	2.397663e+03	1.579054e+05	1.576834e+05
2014-12-25 13:00:35	3.07	9.79	8.212294e+04	0.000000e+00	5.919502e+04	0.000000e+00	1.321405e+05	1.320467e+05
2014-12-25 13:44:10	2.47	1.80	7.031718e+04	0.000000e+00	4.798944e+04	2.868201e+03	1.492883e+05	1.491395e+05
2014-12-25 14:07:03	2.90	3.78	9.544602e+04	0.000000e+00	6.215959e+04	1.051320e+04	1.378763e+05	1.377357e+05
2014-12-25 14:29:57	3.06	9.78	1.988131e+05	0.000000e+00	5.862057e+04	7.474270e+03	1.339020e+05	1.337788e+05
2014-12-25 15:14:05	2.55	1.81	5.976322e+04	0.000000e+00	5.659131e+04	0.000000e+00	1.512682e+05	1.511489e+05
2014-12-25 15:36:58	2.98	3.77	1.477296e+05	2.623318e+05	5.429741e+04	6.859260e+02	1.499922e+05	1.498580e+05
2014-12-25 15:59:52	3.04	9.79	1.490024e+05	0.000000e+00	6.450546e+04	1.943860e+03	1.550164e+05	1.549307e+05
2014-12-25 16:44:10	2.58	1.79	8.014895e+04	0.000000e+00	7.463274e+04	1.678360e+04	1.644281e+05	1.642769e+05
2014-12-25 17:07:04	2.88	3.77	6.007748e+04	5.241923e+04	5.618682e+04	7.166781e+03	1.432754e+05	1.430892e+05
2014-12-25 17:29:58	3.00	9.79	1.432191e+05	0.000000e+00	6.310206e+04	3.518763e+03	1.368757e+05	1.367266e+05
2014-12-25 18:14:19	2.60	1.81	8.532524e+04	0.000000e+00	7.312221e+04	9.030550e+03	1.809403e+05	1.807211e+05
2014-12-25 18:37:13	2.96	3.78	9.694634e+04	0.000000e+00	6.147175e+04	1.488112e+04	1.724257e+05	1.723145e+05
2014-12-25 19:00:06	2.98	9.80	1.383914e+05	1.502764e+05	6.272516e+04	9.617975e+03	1.483818e+05	1.482387e+05
2014-12-25 19:44:16	2.59	1.81	7.220050e+04	2.818408e+05	7.029637e+04	3.172422e+03	1.968521e+05	1.966840e+05
2014-12-25 20:07:11	2.82	3.78	1.128488e+05	0.000000e+00	6.197064e+04	0.000000e+00	1.637168e+05	1.634994e+05
2014-12-25 20:30:06	3.05	9.80	1.170920e+05	0.000000e+00	5.423836e+04	7.009454e+02	1.521223e+05	1.519770e+05
2014-12-25 21:14:14	2.49	1.80	6.641420e+04	3.497756e+04	7.372001e+04	6.014956e+03	1.924077e+05	1.922282e+05
2014-12-25 21:37:09	2.95	3.77	1.192110e+05	2.285578e+03	6.135953e+04	0.000000e+00	1.614239e+05	1.612963e+05
2014-12-25 22:00:04	3.04	9.80	1.506420e+05	2.352788e+01	6.367249e+04	4.698907e+03	1.489479e+05	1.487394e+05
2014-12-25 22:44:12	2.58	1.80	7.968287e+04	0.000000e+00	7.536979e+04	2.262880e+03	1.945185e+05	1.943911e+05
2014-12-25 23:07:07	2.96	3.78	1.058734e+05	6.908149e+04	5.486364e+04	4.708340e+03	1.594055e+05	1.593962e+05
2014-12-25 23:30:02	3.09	9.79	9.612426e+04	9.285260e+01	6.603403e+04	8.114077e+03	1.391521e+05	1.390946e+05
2014-12-26 00:14:19	2.45	1.82	6.971932e+04	0.000000e+00	7.018873e+04	0.000000e+00	1.759011e+05	1.758288e+05
2014-12-26 00:37:15	2.99	3.78	1.049056e+05	0.000000e+00	5.928246e+04	7.677866e+03	1.490001e+05	1.488179e+05
2014-12-26 01:00:10	3.09	9.80	1.657471e+05	0.000000e+00	6.103038e+04	0.000000e+00	1.314120e+05	1.311398e+05
2014-12-26 01:44:13	2.63	1.80	6.067927e+04	0.000000e+00	3.847881e+04	1.586400e+04	1.258748e+05	1.258171e+05
2014-12-26 02:07:08	2.94	3.77	1.391859e+05	0.000000e+00	7.296757e+04	7.149280e+02	1.569986e+05	1.567842e+05
2014-12-26 02:30:03	2.99	9.79	9.338341e+04	2.469334e+04	5.794608e+04	2.278187e+02	1.506733e+05	1.503445e+05
2014-12-26 03:14:21	2.44	1.81	7.974143e+04	0.000000e+00	6.480243e+04	0.000000e+00	1.697596e+05	1.696662e+05
2014-12-26 03:37:16	2.88	3.77	9.143161e+04	9.340464e+03	6.324135e+04	0.000000e+00	1.507116e+05	1.506245e+05
2014-12-26 04:00:15	3.09	9.79	1.258596e+05	0.000000e+00	6.060432e+04	0.000000e+00	1.360086e+05	1.357808e+05
2014-12-26 04:44:16	2.64	1.80	6.060887e+04	0.000000e+00	4.529605e+04	1.608671e+03	1.235615e+05	1.235167e+05
2014-12-26 05:07:09	2.96	3.77	1.580859e+05	4.334319e+04	6.761848e+04	0.000000e+00	1.447382e+05	1.446889e+05
2014-12-26 05:30:05	3.06	9.79	1.256411e+05	1.693371e+03	6.661397e+04	6.120262e+03	1.432012e+05	1.429656e+05
2014-12-26 06:14:16	2.47	1.81	1.037321e+05	0.000000e+00	4.752481e+04	5.261552e+03	1.451688e+05	1.451019e+05
2014-12-26 06:37:12	2.97	3.77	1.330742e+05	0.000000e+00	7.047505e+04	0.000000e+00	1.561910e+05	1.560830e+05
2014-12-26 07:00:07	3.10	9.79	1.499506e+05	0.000000e+00	5.630465e+04	3.848307e+03	1.344348e+05	1.343765e+05
2014-12-26 07:44:15	2.44	1.81	7.387314e+04	0.000000e+00	5.374966e+04	8.800404e+03	1.670484e+05	1.669604e+05
2014-12-26 08:07:10	2.93	3.77	1.074425e+05	0.000000e+00	6.655309e+04	1.822731e+03	1.513719e+05	1.511979e+05
2014-12-26 08:30:04	2.93	9.80	1.477263e+05	0.000000e+00	6.349789e+04	0.000000e+00	1.408369e+05	1.407556e+05
2014-12-26 09:14:17	2.50	1.79	8.580157e+04	0.000000e+00	5.270099e+04	2.172178e+03	1.523490e+05	1.522717e+05
2014-12-26 09:37:12	2.76	3.75	1.138230e+05	3.793951e+05	6.148495e+04	0.000000e+00	1.471664e+05	1.470850e+05
2014-12-26 10:00:46	2.60	9.79	1.010422e+05	0.000000e+00	5.105659e+04	0.000000e+00	1.149899e+05	1.148962e+05
2014-12-26 10:44:25	2.19	1.81	5.815000e+04	0.000000e+00	3.899887e+04	0.000000e+00	1.239368e+05	1.238364e+05
2014-12-26 11:07:28	2.51	3.78	8.915904e+04	3.485075e+05	5.211380e+04	2.492327e+04	1.298837e+05	1.297801e+05
2014-12-26 11:30:49	2.70	9.79	9.651843e+04	0.000000e+00	5.508818e+04	1.070379e+04	1.244454e+05	1.243905e+05
2014-12-26 12:14:43	2.20	1.81	3.581529e+04	0.000000e+00	3.902129e+04	1.513754e+03	1.322073e+05	1.320353e+05
2014-12-26 12:37:39	2.97	3.77	9.168741e+04	1.025989e+05	6.433973e+04	1.322750e+04	1.629856e+05	1.628599e+05
2014-12-26 13:00:33	3.05	9.80	1.124086e+05	3.458354e+01	6.508295e+04	5.307327e+02	1.366669e+05	1.364391e+05
2014-12-26 13:44:19	2.65	1.80	4.173611e+04	0.000000e+00	4.685695e+04	0.000000e+00	1.295795e+05	1.295795e+05
2014-12-26 14:07:12	2.97	3.77	9.916607e+04	1.372287e+05	7.114004e+04	2.106882e+04	1.534641e+05	1.531871e+05
2014-12-26 14:30:07	3.00	9.79	1.567897e+05	5.600403e+03	6.074935e+04	0.000000e+00	1.394380e+05	1.393730e+05
2014-12-26 15:14:18	2.67	1.80	2.589749e+04	0.000000e+00	2.304998e+04	0.000000e+00	9.229141e+04	9.213114e+04
2014-12-26 15:37:10	2.98	3.77	8.662669e+04	3.760376e+04	6.953364e+04	3.471053e+03	1.725312e+05	1.725312e+05
2014-12-26 16:00:04	3.09	9.79	1.348732e+05	3.040946e+04	5.827539e+04	5.113375e+03	1.389471e+05	1.389144e+05
2014-12-26 16:44:17	2.68	1.80	4.132494e+04	0.000000e+00	3.496242e+04	5.864468e+03	1.180773e+05	1.179275e+05
2014-12-26 17:07:10	2.94	3.76	8.652774e+04	0.000000e+00	6.838096e+04	6.620143e+03	1.756892e+05	1.754779e+05
2014-12-26 17:30:04	3.04	9.79	1.117311e+05	5.416082e+04	5.445664e+04	7.686813e+02	1.565564e+05	1.563524e+05
2014-12-26 18:14:20	2.63	1.81	5.534113e+04	0.000000e+00	4.403430e+04	4.550733e+03	1.412577e+05	1.411141e+05
2014-12-26 18:37:13	3.00	3.77	1.021806e+05	0.000000e+00	6.692366e+04	4.076678e+03	1.631711e+05	1.629862e+05
2014-12-26 19:00:08	3.09	9.80	1.703294e+05	2.907062e+04	5.995416e+04	0.000000e+00	1.445007e+05	1.444198e+05
2014-12-26 19:44:22	2.59	1.80	5.083645e+04	0.000000e+00	5.346975e+04	1.267933e+03	1.371686e+05	1.370845e+05
2014-12-26 20:07:16	2.97	3.77	1.306082e+05	0.000000e+00	5.951734e+04	0.000000e+00	1.647955e+05	1.645817e+05
2014-12-26 20:30:11	3.08	9.79	1.292750e+05	2.696611e+05	6.705156e+04	2.780911e+03	1.361534e+05	1.359534e+05
2014-12-26 21:14:19	2.60	1.80	4.154696e+04	0.000000e+00	3.134752e+04	4.279585e+03	1.049670e+05	1.048848e+05
2014-12-26 21:37:11	2.97	3.76	1.042971e+05	0.000000e+00	7.213319e+04	1.391432e+04	1.766959e+05	1.766115e+05
2014-12-26 22:00:06	3.12	9.79	1.213611e+05	1.206063e+05	6.591378e+04	5.451515e+03	1.365373e+05	1.364195e+05
2014-12-26 22:44:19	2.61	1.80	2.383794e+04	0.000000e+00	3.922764e+04	1.238579e+04	1.193150e+05	1.192777e+05
2014-12-26 23:07:12	2.87	3.77	8.670835e+04	7.541399e+03	7.496069e+04	1.131097e+04	1.734295e+05	1.733694e+05
2014-12-26 23:30:06	3.05	9.79	1.008609e+05	2.465390e+04	5.926175e+04	7.590785e+03	1.354682e+05	1.353439e+05
2014-12-27 00:14:15	2.56	1.80	3.805219e+04	0.000000e+00	3.781224e+04	1.903652e+03	1.531210e+05	1.530259e+05
2014-12-27 00:37:08	2.95	3.77	9.778690e+04	5.895943e+05	6.600104e+04	6.908216e+03	1.492456e+05	1.491377e+05
2014-12-27 01:00:03	3.02	9.78	1.113268e+05	0.000000e+00	6.266878e+04	2.546115e+04	1.457422e+05	1.456756e+05
2014-12-27 01:44:17	2.51	1.81	6.822001e+04	0.000000e+00	5.148913e+04	7.097950e+03	1.634108e+05	1.633504e+05
2014-12-27 02:07:11	2.93	3.77	7.974982e+04	0.000000e+00	7.166000e+04	0.000000e+00	1.589003e+05	1.588215e+05
2014-12-27 02:30:05	3.07	9.79	1.250814e+05	8.232078e+04	5.694555e+04	0.000000e+00	1.385604e+05	1.385283e+05
2014-12-27 03:14:18	2.63	1.81	4.803772e+04	0.000000e+00	4.732842e+04	2.049601e+04	1.413070e+05	1.411342e+05
2014-12-27 03:37:10	2.84	3.76	1.030191e+05	0.000000e+00	6.989516e+04	7.501608e+03	1.672691e+05	1.670100e+05
2014-12-27 04:00:05	2.99	9.79	1.548752e+05	0.000000e+00	6.129795e+04	0.000000e+00	1.422722e+05	1.422093e+05
2014-12-27 04:44:17	2.58	1.80	4.320403e+04	0.000000e+00	4.239066e+04	5.793156e+03	1.530689e+05	1.529575e+05
2014-12-27 05:07:11	2.91	3.77	1.291396e+05	7.841483e+04	5.860751e+04	1.704664e+03	1.666468e+05	1.663970e+05
2014-12-27 05:30:06	3.03	9.78	1.604024e+05	0.000000e+00	6.585425e+04	2.083344e+04	1.399499e+05	1.398839e+05
2014-12-27 06:14:17	2.57	1.80	4.100130e+04	0.000000e+00	4.096483e+04	1.292681e+04	1.648712e+05	1.648297e+05
2014-12-27 06:37:10	2.89	3.77	7.768625e+04	2.375938e+05	6.103449e+04	1.654748e+04	1.584899e+05	1.584161e+05
2014-12-27 07:00:03	3.01	9.78	1.000444e+05	5.581216e+04	5.416415e+04	4.609360e+03	1.386118e+05	1.385220e+05
2014-12-27 07:44:18	2.47	1.82	5.412927e+04	0.000000e+00	4.861881e+04	0.000000e+00	1.628646e+05	1.627876e+05
2014-12-27 08:07:12	2.72	3.77	9.071844e+04	0.000000e+00	5.431899e+04	1.196695e+04	1.454093e+05	1.453006e+05
2014-12-27 08:30:05	3.11	9.79	9.654876e+04	0.000000e+00	4.997223e+04	2.148419e+04	1.320144e+05	1.319494e+05
2014-12-27 09:14:25	2.56	1.81	5.355944e+04	0.000000e+00	4.201368e+04	0.000000e+00	1.252128e+05	1.251362e+05
2014-12-27 09:37:18	2.72	3.76	8.533523e+04	0.000000e+00	5.669544e+04	1.368455e+03	1.437893e+05	1.436242e+05
2014-12-27 10:00:31	2.65	9.79	1.218334e+05	0.000000e+00	4.791046e+04	7.760280e+03	1.265543e+05	1.263712e+05
2014-12-27 10:44:22	2.21	1.80	3.932401e+04	0.000000e+00	4.149220e+04	0.000000e+00	1.222066e+05	1.220829e+05
2014-12-27 11:08:24	2.56	3.77	5.283862e+04	0.000000e+00	6.291882e+04	2.391242e+04	1.376248e+05	1.376248e+05
2014-12-27 11:31:39	2.75	9.79	1.322992e+05	0.000000e+00	5.130854e+04	0.000000e+00	1.196063e+05	1.194879e+05
2014-12-27 12:14:55	2.22	1.80	5.904598e+04	0.000000e+00	4.166429e+04	0.000000e+00	1.340871e+05	1.340270e+05
2014-12-27 12:37:47	2.89	3.77	8.988523e+04	1.994496e+01	7.519355e+04	2.655234e+04	1.502233e+05	1.500412e+05
2014-12-27 13:00:42	3.02	9.79	1.239712e+05	2.092276e+05	5.564935e+04	0.000000e+00	1.286120e+05	1.285218e+05
2014-12-27 13:44:16	2.33	1.80	5.673060e+04	4.448025e+03	5.351235e+04	1.207243e+04	1.648031e+05	1.645815e+05
2014-12-27 14:07:09	2.92	3.77	8.711738e+04	5.054991e+05	7.380297e+04	0.000000e+00	1.766845e+05	1.765784e+05
2014-12-27 14:30:03	3.05	9.79	1.306949e+05	5.079248e+04	6.404016e+04	3.065525e+03	1.411111e+05	1.409614e+05
2014-12-27 15:14:21	2.52	1.80	4.510257e+04	0.000000e+00	4.768247e+04	4.297452e+03	1.491701e+05	1.491186e+05
2014-12-27 15:37:13	2.96	3.77	9.167982e+04	0.000000e+00	7.059111e+04	2.126890e+03	1.691050e+05	1.690099e+05
2014-12-27 16:00:06	3.08	9.78	1.191117e+05	2.085505e+03	5.268775e+04	2.140924e+04	1.383752e+05	1.382303e+05
2014-12-27 16:44:16	2.50	1.81	7.709462e+04	0.000000e+00	6.298503e+04	0.000000e+00	1.889082e+05	1.887316e+05
2014-12-27 17:07:11	2.96	3.77	5.127442e+04	0.000000e+00	6.268123e+04	0.000000e+00	1.739170e+05	1.738014e+05
2014-12-27 17:30:03	3.07	9.79	1.360032e+05	4.043117e+04	6.311646e+04	4.414266e+04	1.384966e+05	1.383971e+05
2014-12-27 18:14:20	2.50	1.80	4.475772e+04	0.000000e+00	5.190796e+04	1.909059e+04	1.929165e+05	1.927688e+05
2014-12-27 18:37:14	2.97	3.77	8.861688e+04	8.060683e+04	6.238774e+04	0.000000e+00	1.931568e+05	1.928909e+05
2014-12-27 19:00:08	3.09	9.79	1.240190e+05	0.000000e+00	5.742972e+04	6.714014e+03	1.421216e+05	1.418162e+05
2014-12-27 19:44:21	2.60	1.81	5.434134e+04	0.000000e+00	5.980545e+04	0.000000e+00	1.777621e+05	1.777230e+05
2014-12-27 20:07:22	2.94	3.77	8.244819e+04	5.665168e+04	7.001430e+04	0.000000e+00	1.791290e+05	1.790244e+05
2014-12-27 20:30:16	3.05	9.78	1.587697e+05	3.879013e+04	5.646898e+04	1.820300e+03	1.456931e+05	1.455739e+05
2014-12-27 21:14:16	2.48	1.81	5.140826e+04	0.000000e+00	6.302465e+04	0.000000e+00	1.751213e+05	1.750103e+05
2014-12-27 21:37:11	2.94	3.77	1.243745e+05	0.000000e+00	7.164321e+04	1.983234e+04	1.617336e+05	1.616985e+05
2014-12-27 22:00:07	3.04	9.79	1.754232e+05	1.625034e+03	6.754256e+04	1.416972e+03	1.292556e+05	1.290264e+05
2014-12-27 22:44:17	2.51	1.81	8.516539e+04	1.654957e+03	6.264040e+04	8.954202e+03	1.702868e+05	1.702477e+05
2014-12-27 23:07:12	3.01	3.76	1.275010e+05	0.000000e+00	6.673491e+04	5.473774e+03	1.647635e+05	1.645652e+05
2014-12-27 23:30:07	3.08	9.79	1.131987e+05	0.000000e+00	6.002358e+04	5.472090e+03	1.421285e+05	1.420641e+05
2014-12-28 00:14:19	2.38	1.81	6.315583e+04	0.000000e+00	6.904525e+04	2.253903e+04	1.728319e+05	1.725301e+05
2014-12-28 00:37:14	2.97	3.76	7.835409e+04	0.000000e+00	6.710040e+04	1.737487e+04	1.569271e+05	1.567850e+05
2014-12-28 01:00:08	3.06	9.79	9.793315e+04	3.173118e+04	5.610945e+04	1.807946e+03	1.366359e+05	1.365378e+05
2014-12-28 01:44:20	2.40	1.80	1.242198e+05	0.000000e+00	6.250552e+04	4.003208e+03	1.780841e+05	1.778397e+05
2014-12-28 02:07:17	3.00	3.75	1.132695e+05	0.000000e+00	6.640402e+04	0.000000e+00	1.513212e+05	1.512320e+05
2014-12-28 02:30:11	3.03	9.78	1.087723e+05	0.000000e+00	5.991348e+04	7.308179e+03	1.467129e+05	1.465349e+05
2014-12-28 03:14:15	2.42	1.81	6.158737e+04	0.000000e+00	7.139452e+04	2.045675e+04	1.677414e+05	1.676228e+05
2014-12-28 03:37:08	2.95	3.76	8.926266e+04	1.055919e+03	6.393523e+04	1.342182e+03	1.655149e+05	1.653846e+05
2014-12-28 04:00:02	3.06	9.78	7.113912e+04	0.000000e+00	5.469992e+04	3.572360e+04	1.349301e+05	1.348262e+05
2014-12-28 04:44:16	2.33	1.81	9.132411e+04	0.000000e+00	5.834706e+04	8.801562e+02	1.764343e+05	1.763512e+05
2014-12-28 05:07:12	2.94	3.76	7.508148e+04	4.119450e+03	6.343996e+04	3.776124e+04	1.644510e+05	1.644117e+05
2014-12-28 05:30:06	3.08	9.78	1.473991e+05	1.140067e+02	5.976545e+04	2.441967e+04	1.490098e+05	1.489118e+05
2014-12-28 06:14:15	2.37	1.81	8.221668e+04	3.791751e+04	5.645599e+04	3.328768e+03	1.758624e+05	1.757109e+05
2014-12-28 06:37:12	2.97	3.76	7.489337e+04	1.810243e+05	6.941267e+04	0.000000e+00	1.524366e+05	1.522470e+05
2014-12-28 07:00:06	3.08	9.79	8.627831e+04	0.000000e+00	5.794161e+04	3.585246e+03	1.330189e+05	1.329787e+05
2014-12-28 07:44:14	2.39	1.80	7.059121e+04	0.000000e+00	6.241805e+04	7.572938e+03	1.676154e+05	1.674520e+05
2014-12-28 08:07:09	2.96	3.76	8.961759e+04	2.254257e+03	5.967516e+04	0.000000e+00	1.678730e+05	1.677260e+05
2014-12-28 08:30:02	3.06	9.78	1.341075e+05	5.952800e+04	6.189889e+04	4.174325e+03	1.370902e+05	1.369465e+05
2014-12-28 09:14:12	2.34	1.80	1.446799e+05	8.012733e+03	6.356255e+04	0.000000e+00	1.595178e+05	1.594605e+05
2014-12-28 09:37:09	2.78	3.77	6.876411e+04	0.000000e+00	6.345406e+04	2.766043e+03	1.374809e+05	1.372190e+05
2014-12-28 10:00:30	2.70	9.79	1.187718e+05	0.000000e+00	4.687700e+04	2.355057e+04	1.159149e+05	1.158814e+05
2014-12-28 10:44:20	1.96	1.80	8.469454e+04	0.000000e+00	4.859710e+04	3.593635e+04	1.496348e+05	1.493770e+05
2014-12-28 11:07:49	2.52	3.76	8.303518e+04	0.000000e+00	4.837669e+04	9.669583e+02	1.268775e+05	1.268155e+05
2014-12-28 11:31:11	2.75	9.79	8.049965e+04	2.786869e+02	5.183547e+04	1.322977e+04	1.119125e+05	1.118458e+05
2014-12-28 12:14:42	1.91	1.81	4.639039e+04	0.000000e+00	3.950178e+04	1.027283e+04	1.271873e+05	1.271873e+05
2014-12-28 12:37:54	2.92	3.77	7.651032e+04	1.048392e+05	6.234583e+04	0.000000e+00	1.492474e+05	1.491673e+05
2014-12-31 23:13:43	2.49	1.81	1.150177e+05	0.000000e+00	5.436755e+04	6.760760e+03	1.693168e+05	1.689473e+05
2015-01-01 00:42:38	2.25	1.81	9.969145e+04	0.000000e+00	5.277101e+04	4.071677e+04	1.484392e+05	1.483874e+05
2015-01-01 01:23:29	2.39	1.81	7.108298e+04	4.306694e+04	6.853441e+04	2.592124e+03	1.568249e+05	1.567394e+05
2015-01-01 01:46:24	2.36	3.76	8.569792e+04	2.357245e+05	5.978488e+04	5.816098e+03	1.587007e+05	1.585146e+05
2015-01-01 02:09:20	2.89	9.79	1.715395e+05	9.884105e+03	5.536068e+04	2.860189e+04	1.313198e+05	1.310839e+05
2015-01-01 12:44:20	2.53	1.80	4.055878e+04	0.000000e+00	5.696605e+04	9.766225e+03	1.686576e+05	1.683913e+05
2015-01-01 13:07:14	2.47	3.76	7.617907e+04	0.000000e+00	7.652021e+04	0.000000e+00	1.652337e+05	1.650040e+05
2015-01-01 13:30:09	3.09	9.79	1.079681e+05	6.407175e+04	5.880132e+04	2.664289e+03	1.480117e+05	1.479223e+05
2015-01-03 18:05:17	2.53	1.80	4.656009e+04	0.000000e+00	5.179114e+04	4.563170e+04	1.430493e+05	1.429059e+05
2015-01-03 18:28:10	2.47	3.76	6.394120e+04	0.000000e+00	6.908583e+04	3.588817e+03	1.727243e+05	1.725325e+05
2015-01-03 18:51:04	3.15	9.79	8.073359e+04	8.841289e+04	5.899965e+04	3.831806e+04	1.397902e+05	1.395941e+05
2015-01-03 19:35:18	2.44	1.80	8.028212e+04	1.395182e+05	5.834148e+04	1.215007e+04	1.441840e+05	1.441039e+05
2015-01-03 19:58:13	2.59	3.77	5.520153e+04	3.768832e+04	4.165687e+04	0.000000e+00	1.436785e+05	1.435389e+05
2015-01-03 20:21:07	3.10	9.79	1.114451e+05	9.505508e+01	5.936601e+04	7.496764e+03	1.377140e+05	1.376698e+05
2015-01-03 21:05:16	2.43	1.80	5.031493e+04	0.000000e+00	5.767761e+04	1.827549e+04	1.572679e+05	1.571795e+05
2015-01-03 21:28:10	2.61	3.76	1.004780e+05	0.000000e+00	4.012638e+04	1.047205e+04	1.487527e+05	1.483852e+05
2015-01-03 21:51:05	3.09	9.78	1.286994e+05	6.809285e+03	5.648371e+04	5.294078e+03	1.409799e+05	1.408145e+05
2015-01-03 22:35:16	2.51	1.81	7.551004e+04	0.000000e+00	4.605506e+04	5.493845e+03	1.514316e+05	1.513124e+05
2015-01-03 22:58:10	3.02	3.77	8.336955e+04	0.000000e+00	6.891977e+04	3.002825e+04	1.668052e+05	1.666612e+05
2015-01-03 23:21:04	3.16	9.79	1.196718e+05	1.762617e+04	6.222786e+04	4.805030e+03	1.303339e+05	1.301657e+05
2015-01-04 00:05:19	2.43	1.80	4.981499e+04	0.000000e+00	5.006325e+04	2.691665e+03	1.425498e+05	1.424430e+05
2015-01-04 00:28:13	2.83	3.77	1.024043e+05	0.000000e+00	6.591789e+04	0.000000e+00	1.527670e+05	1.526964e+05
2015-01-04 00:51:09	3.15	9.78	1.343980e+05	1.201076e+04	5.494973e+04	3.167408e+03	1.459507e+05	1.456802e+05
2015-01-04 01:35:13	2.49	1.80	7.973512e+04	0.000000e+00	4.987269e+04	2.130323e+03	1.431178e+05	1.428964e+05
2015-01-04 01:58:08	3.05	3.76	1.228256e+05	0.000000e+00	6.052098e+04	0.000000e+00	1.576514e+05	1.576042e+05
2015-01-04 02:21:02	3.08	9.79	1.285482e+05	0.000000e+00	5.927483e+04	1.511113e+03	1.492750e+05	1.492149e+05
2015-01-04 03:05:16	2.23	1.80	5.002749e+04	0.000000e+00	3.264538e+04	1.327305e+04	1.021017e+05	1.020536e+05
2015-01-04 03:28:28	2.74	3.77	5.382684e+04	0.000000e+00	5.183497e+04	4.041769e+03	1.492971e+05	1.492179e+05
2015-01-04 03:51:23	3.15	9.78	1.124803e+05	5.952693e+04	4.886629e+04	4.808318e+03	1.375933e+05	1.375600e+05
2015-01-04 04:35:13	2.50	1.80	6.027482e+04	1.408996e+03	5.854331e+04	1.475193e+04	1.335123e+05	1.332940e+05
2015-01-04 04:58:08	3.01	3.76	1.077228e+05	1.150020e+05	7.463586e+04	0.000000e+00	1.716201e+05	1.713097e+05
2015-01-04 05:21:03	3.11	9.78	1.035299e+05	4.597237e+03	6.474248e+04	3.009593e+03	1.453040e+05	1.452617e+05
2015-01-04 06:05:09	2.57	1.81	6.209352e+04	0.000000e+00	5.548996e+04	5.658324e+03	1.401272e+05	1.398732e+05
2015-01-04 06:28:04	3.03	3.77	1.029144e+05	0.000000e+00	7.679421e+04	4.208036e+03	1.613701e+05	1.612400e+05
2015-01-04 06:50:59	3.14	9.78	9.887948e+04	4.122634e+05	5.454513e+04	3.162200e+03	1.390841e+05	1.390622e+05
2015-01-04 07:35:11	2.52	1.81	7.496668e+04	0.000000e+00	6.191550e+04	2.309763e+04	1.435031e+05	1.431950e+05
2015-01-04 07:58:38	2.54	3.76	8.577232e+04	0.000000e+00	5.841510e+04	0.000000e+00	1.251763e+05	1.251198e+05
2015-01-04 08:22:05	2.56	9.78	1.287033e+05	6.602737e+04	4.543480e+04	0.000000e+00	1.202581e+05	1.200623e+05
2015-01-04 09:05:13	2.12	1.80	8.290531e+04	1.869979e+04	5.227786e+04	5.579691e+03	1.233773e+05	1.233424e+05
2015-01-04 09:29:17	2.49	3.76	7.404044e+04	9.404767e+03	6.368028e+04	5.043407e+03	1.358445e+05	1.357267e+05
2015-01-04 09:53:03	2.62	9.79	1.099162e+05	0.000000e+00	4.438329e+04	6.369502e+03	1.122986e+05	1.122986e+05
2015-01-04 10:35:23	2.15	1.81	7.087265e+04	2.803075e+04	5.303470e+04	2.784136e+04	1.211383e+05	1.210457e+05
2015-01-04 10:58:57	2.77	3.76	9.052555e+04	0.000000e+00	6.693822e+04	2.074907e+04	1.454772e+05	1.453462e+05
2015-01-04 11:22:00	3.09	9.79	1.448986e+05	0.000000e+00	6.213057e+04	3.932158e+03	1.400244e+05	1.399949e+05
2015-01-04 12:05:11	2.84	1.81	1.462416e+05	0.000000e+00	7.277742e+04	3.820345e+03	1.721893e+05	1.719183e+05
2015-01-04 12:28:07	3.05	3.77	9.930734e+04	0.000000e+00	6.504488e+04	3.705313e+03	1.693223e+05	1.692066e+05
2015-01-04 12:51:02	3.18	9.79	1.399077e+05	0.000000e+00	5.767773e+04	0.000000e+00	1.307150e+05	1.306302e+05
2015-01-04 13:35:11	2.35	1.81	8.919591e+04	1.762832e+03	5.663490e+04	8.276876e+02	1.398177e+05	1.397211e+05
2015-01-04 13:58:06	2.64	3.77	5.528317e+04	0.000000e+00	6.315353e+04	1.698500e+03	1.355729e+05	1.353963e+05
2015-01-04 14:21:02	2.66	9.79	1.057706e+05	0.000000e+00	5.247509e+04	3.038891e+03	1.199281e+05	1.198671e+05
2015-01-04 15:05:10	2.65	1.80	5.971587e+04	0.000000e+00	6.000669e+04	1.565088e+04	1.421450e+05	1.421162e+05
2015-01-04 15:28:03	2.89	3.77	5.492054e+04	0.000000e+00	7.241784e+04	0.000000e+00	1.602702e+05	1.600143e+05
2015-01-04 15:50:56	3.03	9.78	1.245183e+05	0.000000e+00	5.177514e+04	0.000000e+00	1.431135e+05	1.429442e+05
2015-01-04 16:35:06	2.92	1.80	9.631860e+04	0.000000e+00	8.383790e+04	0.000000e+00	1.680653e+05	1.678501e+05
2015-01-04 16:58:01	3.05	3.76	1.163027e+05	0.000000e+00	6.515443e+04	1.694344e+04	1.637518e+05	1.635408e+05
2015-01-04 17:20:56	3.13	9.77	1.001812e+05	0.000000e+00	5.651387e+04	2.197468e+03	1.361887e+05	1.360951e+05
2015-01-04 18:05:03	2.79	1.81	8.896228e+04	5.280279e+05	8.157190e+04	1.922428e+04	1.674315e+05	1.673635e+05
2015-01-04 18:27:59	3.02	3.77	1.032139e+05	0.000000e+00	6.766511e+04	4.145799e+03	1.544813e+05	1.543156e+05
2015-01-04 18:50:56	3.13	9.78	1.394737e+05	0.000000e+00	5.800221e+04	3.029362e+04	1.300983e+05	1.298611e+05
2015-01-04 19:35:07	2.85	1.80	1.191663e+05	0.000000e+00	7.519035e+04	1.987857e+04	1.793941e+05	1.793070e+05
2015-01-04 19:58:03	3.05	3.77	1.408279e+05	0.000000e+00	7.086838e+04	1.471485e+04	1.504360e+05	1.504161e+05
2015-01-04 20:21:05	3.13	9.79	1.119025e+05	2.273351e+04	5.423076e+04	0.000000e+00	1.462212e+05	1.460773e+05
2015-01-04 21:05:01	2.83	1.80	6.123765e+04	0.000000e+00	6.443700e+04	0.000000e+00	1.388593e+05	1.387104e+05
2015-01-04 21:27:54	3.11	3.77	7.342525e+04	0.000000e+00	6.479848e+04	1.308725e+04	1.637378e+05	1.636015e+05
2015-01-04 21:50:48	3.12	9.78	1.256196e+05	0.000000e+00	6.324374e+04	6.659477e+02	1.364301e+05	1.360819e+05
2015-01-04 22:35:04	2.78	1.81	6.298400e+04	0.000000e+00	6.236541e+04	9.364286e+03	1.552199e+05	1.552199e+05
2015-01-04 22:57:58	3.06	3.76	9.686274e+04	0.000000e+00	7.391926e+04	1.413874e+03	1.640326e+05	1.637923e+05
2015-01-04 23:20:53	3.11	9.79	9.877129e+04	2.444396e+03	5.959590e+04	0.000000e+00	1.367748e+05	1.364021e+05
2015-01-05 00:05:06	2.38	1.82	8.184984e+04	0.000000e+00	4.448694e+04	3.744648e+03	1.341075e+05	1.339805e+05
2015-01-05 00:28:04	3.13	3.77	1.180484e+05	0.000000e+00	6.833323e+04	3.339503e+04	1.509648e+05	1.507248e+05
2015-01-05 00:50:58	3.14	9.79	1.083812e+05	6.615076e+05	5.554237e+04	2.661942e+03	1.309224e+05	1.308574e+05
2015-01-05 01:35:04	2.51	1.80	6.341310e+04	0.000000e+00	4.410971e+04	1.278319e+03	1.448644e+05	1.444697e+05
2015-01-05 01:57:59	3.06	3.77	9.501881e+04	0.000000e+00	7.054494e+04	2.089246e+03	1.641362e+05	1.640559e+05
2015-01-05 02:20:53	3.13	9.79	1.504740e+05	1.271937e+02	5.575553e+04	2.971888e+04	1.364238e+05	1.362955e+05
2015-01-05 03:05:02	2.60	1.80	9.553795e+04	5.176442e+05	4.284451e+04	1.564487e+03	1.244199e+05	1.244199e+05
2015-01-05 03:27:58	3.08	3.77	8.715212e+04	2.954382e+03	7.797450e+04	0.000000e+00	1.654508e+05	1.652582e+05
2015-01-05 03:50:53	3.19	9.79	1.002688e+05	2.876817e+04	5.565628e+04	1.387029e+04	1.355269e+05	1.353927e+05
2015-01-05 04:35:03	2.61	1.80	1.194868e+05	3.527661e+05	4.813064e+04	8.420474e+03	1.325961e+05	1.323440e+05
2015-01-05 04:57:58	3.05	3.78	9.274480e+04	0.000000e+00	6.063092e+04	1.374221e+04	1.491107e+05	1.489479e+05
2015-01-05 05:20:52	3.14	9.78	1.391496e+05	0.000000e+00	5.658714e+04	2.691751e+03	1.356484e+05	1.355656e+05
2015-01-05 06:05:05	2.64	1.81	8.819124e+04	0.000000e+00	4.530110e+04	4.398120e+04	1.438290e+05	1.437949e+05
2015-01-05 06:27:59	3.12	3.77	1.079435e+05	7.580261e+04	8.501564e+04	6.435444e+03	1.484000e+05	1.483455e+05
2015-01-05 06:50:54	3.18	9.79	9.775420e+04	1.561563e+04	5.517265e+04	2.247335e+03	1.257430e+05	1.255334e+05
2015-01-05 07:35:11	2.24	1.81	5.137292e+04	0.000000e+00	4.325571e+04	1.113346e+04	1.105154e+05	1.104551e+05
2015-01-05 07:58:17	2.69	3.77	1.112326e+05	0.000000e+00	7.695715e+04	1.778540e+04	1.402881e+05	1.401872e+05
2015-01-05 08:21:36	2.87	9.79	1.210009e+05	2.070831e+04	5.069562e+04	7.080955e+03	1.252481e+05	1.251306e+05
2015-01-05 09:05:09	2.24	1.81	8.206605e+04	0.000000e+00	4.216886e+04	4.011162e+03	1.046006e+05	1.045671e+05
2015-01-05 09:28:13	2.51	3.77	1.025801e+05	0.000000e+00	6.915699e+04	2.204273e+03	1.347151e+05	1.345355e+05
2015-01-05 09:52:22	3.01	9.79	1.016152e+05	2.638345e+04	4.877883e+04	5.421474e+04	1.173919e+05	1.173346e+05
2015-01-05 10:35:07	2.44	1.81	7.417528e+04	0.000000e+00	4.175996e+04	2.718021e+04	1.158456e+05	1.157868e+05
2015-01-05 10:58:04	2.99	3.77	1.380602e+05	0.000000e+00	7.010820e+04	3.738985e+03	1.551181e+05	1.548865e+05
2015-01-05 11:21:01	3.16	9.80	1.225049e+05	3.542326e+04	5.743146e+04	0.000000e+00	1.319880e+05	1.318086e+05
2015-01-05 12:05:10	2.53	1.81	4.611568e+04	0.000000e+00	4.717610e+04	0.000000e+00	1.323174e+05	1.321910e+05
2015-01-05 12:28:04	3.03	3.78	9.233736e+04	0.000000e+00	6.575194e+04	0.000000e+00	1.503993e+05	1.501134e+05
2015-01-05 12:50:57	3.15	9.79	1.791326e+05	7.695862e+03	5.329668e+04	3.507620e+03	1.357380e+05	1.356100e+05
2015-01-05 13:35:17	2.33	1.80	6.645093e+04	0.000000e+00	3.522031e+04	2.946154e+03	1.158344e+05	1.157268e+05
2015-01-05 13:58:20	2.82	3.78	5.502933e+04	0.000000e+00	5.880659e+04	0.000000e+00	1.451244e+05	1.450049e+05
2015-01-05 14:21:25	2.98	9.80	1.181251e+05	0.000000e+00	5.417022e+04	2.989676e+03	1.227068e+05	1.226214e+05
2015-01-05 15:05:07	2.28	1.80	1.079170e+05	0.000000e+00	4.154899e+04	0.000000e+00	1.245345e+05	1.244303e+05
2015-01-05 15:28:03	2.94	3.77	9.548929e+04	0.000000e+00	6.067079e+04	1.298766e+03	1.518574e+05	1.516707e+05
2015-01-05 15:50:59	3.16	9.79	8.068225e+04	0.000000e+00	5.349371e+04	4.939037e+03	1.438835e+05	1.438072e+05
2015-01-05 16:35:07	2.51	1.80	4.626904e+04	0.000000e+00	3.556026e+04	1.394919e+03	1.318153e+05	1.316236e+05
2015-01-05 16:58:01	3.10	3.76	6.889260e+04	3.650494e+03	6.323554e+04	0.000000e+00	1.550674e+05	1.549359e+05
2015-01-05 17:20:53	3.16	9.79	1.181514e+05	0.000000e+00	5.373797e+04	3.217483e+03	1.369315e+05	1.368204e+05
2015-01-05 18:05:10	2.61	1.80	8.707999e+04	0.000000e+00	4.387779e+04	2.338076e+04	1.327450e+05	1.326204e+05
2015-01-05 18:28:03	2.98	3.78	1.098042e+05	7.459738e+03	4.915108e+04	9.244593e+02	1.561390e+05	1.560702e+05
2015-01-05 18:50:57	3.18	9.80	8.919483e+04	7.121501e+03	5.458776e+04	3.993322e+03	1.359029e+05	1.357627e+05
2015-01-05 19:35:12	2.62	1.80	6.425300e+04	2.479020e+04	5.161620e+04	9.412818e+03	1.268183e+05	1.266878e+05
2015-01-05 19:58:06	2.96	3.78	1.439194e+05	0.000000e+00	6.287306e+04	1.043095e+04	1.598884e+05	1.597226e+05
2015-01-05 20:21:02	3.15	9.79	1.198702e+05	3.228127e+04	5.158747e+04	0.000000e+00	1.440145e+05	1.438707e+05
2015-01-05 21:05:10	2.63	1.80	3.764539e+04	0.000000e+00	4.142716e+04	3.385250e+04	1.324850e+05	1.321182e+05
2015-01-05 21:28:02	2.96	3.78	7.125885e+04	0.000000e+00	6.668834e+04	0.000000e+00	1.573769e+05	1.572900e+05
2015-01-05 21:50:55	3.20	9.79	7.937330e+04	1.262300e+04	4.820181e+04	0.000000e+00	1.406242e+05	1.404836e+05
2015-01-05 22:35:17	2.62	1.81	5.983196e+04	2.186366e+05	3.229246e+04	2.566235e+04	1.334325e+05	1.332548e+05
2015-01-05 22:58:10	2.97	3.77	8.108901e+04	0.000000e+00	5.560186e+04	0.000000e+00	1.495236e+05	1.493927e+05
2015-01-05 23:21:03	3.21	9.78	1.018360e+05	0.000000e+00	5.152802e+04	1.102324e+04	1.373892e+05	1.372602e+05
2015-01-06 00:05:11	2.59	1.80	9.774768e+04	0.000000e+00	3.956839e+04	0.000000e+00	1.305323e+05	1.303645e+05
2015-01-06 00:28:06	2.91	3.78	7.760611e+04	0.000000e+00	4.948413e+04	2.038203e+03	1.463226e+05	1.461754e+05
2015-01-06 00:50:59	3.15	9.80	1.109961e+05	0.000000e+00	5.544398e+04	3.476320e+04	1.314229e+05	1.313150e+05
2015-01-06 01:35:12	2.58	1.80	6.364921e+04	1.842127e+05	4.260519e+04	3.541933e+03	1.439177e+05	1.437407e+05
2015-01-06 01:58:07	2.98	3.77	9.024442e+04	2.106819e+04	6.217562e+04	6.673523e+02	1.685881e+05	1.683837e+05
2015-01-06 02:21:01	3.15	9.79	1.028961e+05	0.000000e+00	5.207308e+04	4.838168e+04	1.501138e+05	1.500478e+05
2015-01-06 03:05:13	2.65	1.80	7.606783e+04	0.000000e+00	4.861916e+04	1.600670e+04	1.612422e+05	1.610958e+05
2015-01-06 03:28:07	3.05	3.77	9.149093e+04	4.647055e+01	7.262716e+04	1.614101e+04	1.714600e+05	1.713751e+05
2015-01-06 03:51:00	3.18	9.78	1.307971e+05	0.000000e+00	5.321783e+04	1.150721e+04	1.372739e+05	1.372040e+05
2015-01-06 04:35:11	2.71	1.81	9.008118e+04	0.000000e+00	4.614414e+04	6.685043e+03	1.483734e+05	1.482234e+05
2015-01-06 04:58:06	3.09	3.77	8.304056e+04	0.000000e+00	6.750953e+04	6.475262e+02	1.603968e+05	1.603588e+05
2015-01-06 05:21:00	3.17	9.80	9.182448e+04	0.000000e+00	5.483299e+04	8.854794e+03	1.300402e+05	1.297577e+05
2015-01-06 06:05:12	2.67	1.81	8.751021e+04	1.035643e+04	5.250869e+04	1.208605e+04	1.513005e+05	1.512083e+05
2015-01-06 06:28:07	3.04	3.77	1.178785e+05	3.183220e+05	6.533471e+04	6.201997e+03	1.655782e+05	1.654485e+05
2015-01-06 06:51:03	3.22	9.79	1.234405e+05	4.286750e+01	5.911190e+04	2.075685e+04	1.336904e+05	1.336062e+05
2015-01-06 07:35:21	2.48	1.81	1.071212e+05	0.000000e+00	6.731174e+04	8.340198e+02	1.483730e+05	1.482648e+05
2015-01-06 07:58:35	2.66	3.78	7.036077e+04	0.000000e+00	6.177659e+04	0.000000e+00	1.309088e+05	1.308031e+05
2015-01-06 08:21:52	2.72	9.79	8.095816e+04	0.000000e+00	4.631437e+04	1.580986e+04	1.184420e+05	1.183616e+05
2015-01-06 09:05:21	2.50	1.81	7.484224e+04	0.000000e+00	5.171330e+04	4.763867e+03	1.408153e+05	1.407288e+05
2015-01-06 09:28:35	2.52	3.76	8.794741e+04	3.121391e+04	5.613651e+04	0.000000e+00	1.256116e+05	1.254825e+05
2015-01-06 09:52:33	2.95	9.79	9.530785e+04	0.000000e+00	4.887752e+04	1.347306e+03	1.321301e+05	1.320734e+05
2015-01-06 10:35:13	2.79	1.80	7.779888e+04	0.000000e+00	6.081552e+04	5.920911e+02	1.627331e+05	1.625667e+05
2015-01-06 15:20:42	2.72	1.80	9.432638e+04	1.482446e+05	5.146867e+04	1.466638e+04	1.582066e+05	1.581118e+05
2015-01-06 15:43:37	3.01	3.76	1.005054e+05	0.000000e+00	7.328389e+04	0.000000e+00	1.640386e+05	1.639394e+05
2015-01-06 16:06:32	3.24	9.77	9.636632e+04	1.762040e+04	5.474963e+04	1.875396e+04	1.295258e+05	1.294384e+05
2015-01-06 16:50:33	2.75	1.81	8.827787e+04	3.838489e+04	5.688476e+04	0.000000e+00	1.563908e+05	1.562679e+05
2015-01-06 17:13:28	2.90	3.77	7.864928e+04	0.000000e+00	5.350812e+04	1.342519e+04	1.529498e+05	1.527135e+05
2015-01-06 17:36:20	3.20	9.78	9.626340e+04	4.164071e+04	5.052276e+04	5.296287e+03	1.409790e+05	1.408550e+05
2015-01-06 18:20:35	2.61	1.80	9.733016e+04	2.804628e+04	6.185500e+04	2.696685e+04	1.654541e+05	1.651963e+05
2015-01-06 18:43:29	3.04	3.77	1.005156e+05	0.000000e+00	7.263747e+04	9.290354e+03	1.790939e+05	1.788758e+05
2015-01-06 19:06:24	3.14	9.79	7.371820e+04	0.000000e+00	5.249940e+04	4.016247e+03	1.470904e+05	1.470030e+05
2015-01-06 19:50:36	2.50	1.80	9.827055e+04	0.000000e+00	4.849420e+04	0.000000e+00	1.628952e+05	1.628151e+05
2015-01-06 20:13:31	3.13	3.77	7.659932e+04	0.000000e+00	6.672608e+04	2.393343e+03	1.574107e+05	1.573491e+05
2015-01-06 20:36:24	3.26	9.79	8.656433e+04	0.000000e+00	4.349711e+04	0.000000e+00	1.335994e+05	1.334688e+05
2015-01-06 21:20:31	2.60	1.80	8.244952e+04	0.000000e+00	5.243800e+04	1.417328e+03	1.832849e+05	1.832150e+05
2015-01-06 21:43:27	3.13	3.76	1.319295e+05	7.446585e+04	6.529075e+04	0.000000e+00	1.669817e+05	1.666115e+05
2015-01-06 22:06:22	3.18	9.79	1.459907e+05	0.000000e+00	5.322718e+04	2.989117e+03	1.381802e+05	1.380188e+05
2015-01-06 22:50:32	2.55	1.81	7.901598e+04	1.207943e+05	5.934760e+04	1.318884e+03	1.557239e+05	1.556692e+05
2015-01-06 23:13:27	3.11	3.77	6.745893e+04	7.734231e+03	8.172663e+04	0.000000e+00	1.688346e+05	1.686382e+05
2015-01-06 23:36:20	3.25	9.78	1.096290e+05	3.011696e+04	5.407205e+04	1.965175e+04	1.318468e+05	1.316921e+05
2015-01-07 00:20:30	2.49	1.81	8.225191e+04	0.000000e+00	4.288966e+04	3.420196e+03	1.426920e+05	1.426432e+05
2015-01-07 00:43:24	3.15	3.76	6.120502e+04	0.000000e+00	6.482228e+04	3.375958e+04	1.604261e+05	1.601498e+05
2015-01-07 01:06:17	3.21	9.78	1.095802e+05	0.000000e+00	5.337439e+04	1.195980e+04	1.321650e+05	1.320902e+05
2015-01-07 01:50:29	2.51	1.80	1.162051e+05	0.000000e+00	5.395690e+04	5.108145e+03	1.564557e+05	1.564398e+05
2015-01-07 02:13:25	3.10	3.77	1.377291e+05	1.329326e+04	6.953630e+04	1.505719e+04	1.675151e+05	1.673844e+05
2015-01-07 02:36:20	3.19	9.79	1.081420e+05	8.651417e+03	5.936689e+04	2.997030e+03	1.400055e+05	1.398650e+05
2015-01-07 03:20:30	2.47	1.80	1.099835e+05	0.000000e+00	3.734914e+04	4.449494e+04	1.337280e+05	1.337280e+05
2015-01-07 03:43:25	3.11	3.76	9.202992e+04	0.000000e+00	7.114063e+04	0.000000e+00	1.679218e+05	1.676692e+05
2015-01-07 04:06:20	3.22	9.78	1.287028e+05	0.000000e+00	5.194656e+04	9.112648e+03	1.324151e+05	1.323324e+05
2015-01-07 04:50:29	2.49	1.80	1.166632e+05	1.794259e+05	3.548824e+04	0.000000e+00	1.466934e+05	1.465245e+05
2015-01-07 05:13:25	3.13	3.76	6.695679e+04	2.956889e+05	6.419459e+04	1.841621e+04	1.533418e+05	1.532448e+05
2015-01-07 05:36:18	3.26	9.78	9.695319e+04	9.932348e+04	5.091978e+04	4.421944e+03	1.327002e+05	1.325791e+05
2015-01-07 06:20:30	2.42	1.80	9.176084e+04	0.000000e+00	4.904194e+04	1.013463e+04	1.499069e+05	1.497128e+05
2015-01-07 06:43:26	3.12	3.76	8.873362e+04	2.819181e+04	6.265323e+04	3.523089e+03	1.665944e+05	1.664197e+05
2015-01-07 07:06:20	3.16	9.79	1.325400e+05	2.589470e+02	5.568023e+04	4.061058e+04	1.260731e+05	1.259518e+05
2015-01-07 07:50:34	1.99	1.80	6.230839e+04	0.000000e+00	3.124062e+04	5.742431e+03	1.122542e+05	1.122070e+05
2015-01-07 08:13:41	2.80	3.76	9.385522e+04	2.665289e+04	5.071115e+04	0.000000e+00	1.410843e+05	1.408969e+05
2015-01-07 08:36:45	2.90	9.79	1.005677e+05	0.000000e+00	4.603290e+04	1.898103e+04	1.100807e+05	1.100297e+05
2015-01-07 09:20:40	2.16	1.81	1.086075e+05	0.000000e+00	4.134305e+04	0.000000e+00	1.200082e+05	1.199546e+05
2015-01-07 09:45:12	2.85	3.77	7.063794e+04	2.538012e+05	6.072373e+04	5.003694e+03	1.389180e+05	1.388542e+05
2015-01-07 10:08:10	3.13	9.79	1.209099e+05	0.000000e+00	5.290373e+04	0.000000e+00	1.234467e+05	1.233416e+05
2015-01-07 10:50:26	2.52	1.80	6.139922e+04	0.000000e+00	5.995635e+04	7.532113e+02	1.447916e+05	1.447021e+05
2015-01-07 11:13:20	3.23	3.77	7.852035e+04	0.000000e+00	6.108897e+04	3.986664e+03	1.308971e+05	1.307924e+05
2015-01-07 11:36:14	3.22	9.79	1.200402e+05	0.000000e+00	5.216403e+04	2.213202e+03	1.341441e+05	1.341170e+05
2015-01-07 12:20:31	2.52	1.80	6.834719e+04	0.000000e+00	3.397469e+04	0.000000e+00	1.474525e+05	1.474525e+05
2015-01-07 12:43:25	3.18	3.76	1.064827e+05	2.469769e+04	5.577229e+04	1.800151e+04	1.445802e+05	1.445090e+05
2015-01-07 13:06:19	3.19	9.79	1.156015e+05	1.159604e+04	5.209223e+04	5.888504e+03	1.397494e+05	1.395842e+05
2015-01-07 13:50:26	2.50	1.80	7.461096e+04	0.000000e+00	4.729132e+04	0.000000e+00	1.448523e+05	1.447690e+05
2015-01-07 14:13:20	3.14	3.77	8.830451e+04	3.912043e+04	6.437794e+04	0.000000e+00	1.463861e+05	1.462983e+05
2015-01-07 14:36:14	3.20	9.79	1.088065e+05	0.000000e+00	4.475722e+04	3.101838e+03	1.391785e+05	1.390938e+05
2015-01-07 15:20:30	2.53	1.81	6.650934e+04	0.000000e+00	4.433886e+04	2.387877e+04	1.502590e+05	1.502006e+05
2015-01-07 15:43:24	3.16	3.77	8.210743e+04	7.032727e+03	5.531301e+04	0.000000e+00	1.637430e+05	1.635613e+05
2015-01-07 16:06:17	3.19	9.78	1.428812e+05	5.622697e+02	4.920833e+04	5.014933e+03	1.397976e+05	1.396302e+05
2015-01-07 16:50:32	2.56	1.80	6.668152e+04	6.826670e+04	4.833893e+04	3.002588e+03	1.592615e+05	1.591416e+05
2015-01-07 17:13:27	3.15	3.78	8.933887e+04	0.000000e+00	6.750419e+04	2.419065e+04	1.610665e+05	1.607125e+05
2015-01-07 17:36:20	3.19	9.79	9.848949e+04	9.724864e+04	5.231699e+04	1.181502e+03	1.344625e+05	1.342907e+05
2015-01-07 18:20:34	2.57	1.80	8.892288e+04	0.000000e+00	4.492679e+04	9.519094e+03	1.651384e+05	1.650375e+05
2015-01-07 18:43:29	3.15	3.78	5.508332e+04	0.000000e+00	6.612919e+04	8.496732e+03	1.536727e+05	1.534598e+05
2015-01-07 19:06:21	3.16	9.80	1.071321e+05	0.000000e+00	5.773666e+04	2.064554e+04	1.461220e+05	1.458855e+05
2015-01-07 19:50:31	2.59	1.81	6.951964e+04	0.000000e+00	4.291008e+04	0.000000e+00	1.572773e+05	1.571180e+05
2015-01-07 20:13:32	3.03	3.77	1.099317e+05	1.246197e+02	5.677495e+04	1.132267e+04	1.561511e+05	1.560204e+05
2015-01-07 20:36:25	3.16	9.81	1.064077e+05	0.000000e+00	5.154547e+04	0.000000e+00	1.361528e+05	1.361138e+05
2015-01-07 21:20:34	2.53	1.81	7.263767e+04	0.000000e+00	4.483041e+04	0.000000e+00	1.469942e+05	1.467918e+05
2015-01-07 21:43:28	3.10	3.77	8.283944e+04	6.489283e+05	5.717460e+04	0.000000e+00	1.512426e+05	1.510165e+05
2015-01-07 22:06:22	3.21	9.80	1.474707e+05	0.000000e+00	5.394145e+04	0.000000e+00	1.283085e+05	1.282107e+05
2015-01-07 22:50:36	2.49	1.80	7.185729e+04	0.000000e+00	3.288928e+04	2.335246e+04	1.387909e+05	1.387298e+05
2015-01-07 23:13:31	3.13	3.77	1.050119e+05	5.743741e+04	5.818707e+04	0.000000e+00	1.605441e+05	1.603452e+05
2015-01-07 23:36:25	3.14	9.79	1.281316e+05	0.000000e+00	5.760442e+04	4.257150e+04	1.237208e+05	1.236608e+05
2015-01-08 00:20:34	2.47	1.80	6.604024e+04	0.000000e+00	3.993047e+04	0.000000e+00	1.492283e+05	1.491316e+05
2015-01-08 00:43:28	3.13	3.77	1.198583e+05	0.000000e+00	5.970146e+04	9.092917e+03	1.633630e+05	1.632502e+05
2015-01-08 01:06:22	3.15	9.79	1.338275e+05	2.569270e+04	5.118727e+04	0.000000e+00	1.429039e+05	1.427966e+05
2015-01-08 01:50:37	2.55	1.80	9.603816e+04	0.000000e+00	3.725944e+04	3.226139e+03	1.375595e+05	1.374926e+05
2015-01-08 02:13:32	3.14	3.77	9.227322e+04	9.364395e+04	6.239064e+04	3.729444e+03	1.476499e+05	1.473399e+05
2015-01-08 02:36:25	3.19	9.80	1.148978e+05	1.131441e+05	5.394409e+04	1.391362e+04	1.302388e+05	1.300203e+05
2015-01-08 03:20:36	2.61	1.80	9.284261e+04	0.000000e+00	4.375164e+04	1.434476e+04	1.406707e+05	1.406527e+05
2015-01-08 03:43:30	2.97	3.77	1.182489e+05	6.063780e+04	5.548324e+04	5.850881e+03	1.479385e+05	1.478161e+05
2015-01-08 04:06:25	3.16	9.80	1.123329e+05	1.633032e+04	5.566455e+04	2.693093e+04	1.304262e+05	1.303195e+05
2015-01-08 04:50:32	2.52	1.80	7.755611e+04	2.679879e+05	3.996113e+04	1.690831e+04	1.324295e+05	1.322908e+05
2015-01-08 05:13:27	2.96	3.77	7.729332e+04	3.213254e+01	5.454682e+04	5.497200e+03	1.435863e+05	1.433568e+05
2015-01-08 05:36:20	3.18	9.79	1.077131e+05	0.000000e+00	5.170634e+04	0.000000e+00	1.315330e+05	1.312861e+05
2015-01-08 06:20:37	2.51	1.81	9.164514e+04	3.398699e+03	4.553801e+04	8.806593e+04	1.383291e+05	1.383017e+05
2015-01-08 06:43:32	3.08	3.77	9.159946e+04	0.000000e+00	6.485709e+04	4.203240e+03	1.591437e+05	1.588745e+05
2015-01-08 07:06:25	3.19	9.79	9.812445e+04	0.000000e+00	5.003897e+04	0.000000e+00	1.323095e+05	1.320678e+05
2015-01-08 07:50:38	2.04	1.80	6.434789e+04	0.000000e+00	2.605622e+04	2.132796e+03	1.002913e+05	1.001177e+05
2015-01-08 08:13:52	2.75	3.76	1.591718e+05	0.000000e+00	5.282196e+04	1.604613e+03	1.396625e+05	1.395551e+05
2015-01-08 08:36:47	3.19	9.78	1.155096e+05	0.000000e+00	4.721235e+04	8.212217e+03	1.335019e+05	1.333701e+05
2015-01-08 18:16:28	2.24	1.81	4.938424e+04	0.000000e+00	3.278754e+04	0.000000e+00	1.186949e+05	1.184690e+05
2015-01-08 18:39:20	2.72	3.76	8.264021e+04	0.000000e+00	5.286632e+04	4.959239e+03	1.349788e+05	1.347079e+05
2015-01-08 19:02:14	3.00	9.78	1.004964e+05	5.451864e+05	5.873639e+04	1.887314e+03	1.232080e+05	1.229083e+05
2015-01-08 19:44:33	2.41	1.81	1.091315e+05	0.000000e+00	4.126632e+04	7.102279e+03	1.285717e+05	1.284900e+05
2015-01-08 20:07:28	2.88	3.77	7.002226e+04	0.000000e+00	5.369398e+04	0.000000e+00	1.575214e+05	1.573836e+05
2015-01-08 20:30:21	3.07	9.79	1.372855e+05	0.000000e+00	4.719211e+04	3.028078e+03	1.300333e+05	1.297902e+05
2015-01-08 21:14:31	2.30	1.80	7.583701e+04	0.000000e+00	3.579369e+04	0.000000e+00	1.261414e+05	1.260396e+05
2015-01-08 21:37:29	2.43	3.76	9.794925e+04	0.000000e+00	5.413744e+04	1.340177e+03	1.221784e+05	1.220237e+05
2015-01-08 22:00:29	2.66	9.79	1.256337e+05	0.000000e+00	4.542588e+04	2.373846e+03	1.071868e+05	1.070561e+05
2015-01-08 22:44:35	1.96	1.80	5.597233e+04	0.000000e+00	2.951002e+04	3.220520e+03	1.104777e+05	1.103702e+05
2015-01-08 23:07:35	2.52	3.76	6.148851e+04	0.000000e+00	6.029998e+04	0.000000e+00	1.254878e+05	1.253269e+05
2015-01-09 01:48:59	2.42	1.80	6.723510e+04	5.552716e+03	4.394412e+04	2.084366e+04	1.407470e+05	1.406770e+05
2015-01-09 02:11:53	3.08	3.76	8.432000e+04	5.458770e+04	7.057604e+04	0.000000e+00	1.560238e+05	1.557821e+05
2015-01-09 02:34:47	3.20	9.79	1.161919e+05	0.000000e+00	4.869608e+04	1.954903e+04	1.297274e+05	1.296151e+05
2015-01-09 03:18:58	2.54	1.80	1.233645e+05	1.910077e+03	4.561054e+04	0.000000e+00	1.346077e+05	1.344059e+05
2015-01-09 03:41:52	2.95	3.77	1.087925e+05	4.350062e+05	5.280516e+04	5.463163e+02	1.401335e+05	1.400833e+05
2015-01-09 04:04:47	3.17	9.79	1.021473e+05	0.000000e+00	5.652169e+04	4.687049e+02	1.338699e+05	1.337442e+05
2015-01-09 04:49:07	2.51	1.81	7.804043e+04	0.000000e+00	5.906981e+04	1.114303e+03	1.467222e+05	1.465001e+05
2015-01-09 05:12:02	2.97	3.76	7.370000e+04	0.000000e+00	6.128554e+04	1.405919e+03	1.503628e+05	1.502147e+05
2015-01-09 05:35:01	3.16	9.78	1.176661e+05	0.000000e+00	5.506517e+04	0.000000e+00	1.325196e+05	1.324130e+05
2015-01-09 06:18:57	2.65	1.81	6.838231e+04	0.000000e+00	5.102968e+04	0.000000e+00	1.408635e+05	1.407919e+05
2015-01-09 06:41:51	3.13	3.76	1.028922e+05	0.000000e+00	6.303316e+04	2.842890e+04	1.482773e+05	1.481533e+05
2015-01-09 07:04:45	3.19	9.79	1.161768e+05	0.000000e+00	5.421555e+04	2.436952e+04	1.327374e+05	1.326293e+05
2015-01-09 07:49:01	2.27	1.80	1.417945e+05	2.329518e+03	4.992120e+04	7.002785e+03	1.301205e+05	1.300197e+05
2015-01-09 08:12:23	2.84	3.76	7.653608e+04	0.000000e+00	6.175680e+04	0.000000e+00	1.388652e+05	1.385857e+05
2015-01-09 08:35:20	3.19	9.79	1.116952e+05	0.000000e+00	5.081991e+04	3.078907e+03	1.344937e+05	1.344445e+05
2015-01-09 09:18:58	2.59	1.80	6.022376e+04	0.000000e+00	4.640547e+04	3.169870e+04	1.284770e+05	1.283532e+05
2015-01-09 09:41:52	3.12	3.77	1.043930e+05	2.596497e+04	6.555630e+04	8.070288e+03	1.493995e+05	1.493615e+05
2015-01-09 10:04:47	3.26	9.79	9.184379e+04	0.000000e+00	5.362671e+04	1.917585e+04	1.261522e+05	1.259975e+05
2015-01-09 10:48:53	2.45	1.80	9.977190e+04	0.000000e+00	3.967838e+04	3.087901e+03	1.435908e+05	1.434764e+05
2015-01-09 11:11:48	3.10	3.77	1.349689e+05	2.582549e+05	5.981861e+04	0.000000e+00	1.485152e+05	1.482581e+05
2015-01-09 11:34:43	3.19	9.78	9.738788e+04	7.627561e+01	4.670196e+04	6.590797e+02	1.227160e+05	1.226694e+05
2015-01-09 12:18:53	2.58	1.81	6.377571e+04	0.000000e+00	4.619538e+04	2.909924e+03	1.273605e+05	1.272783e+05
2015-01-09 12:41:47	3.12	3.76	8.973273e+04	0.000000e+00	6.119317e+04	4.603695e+03	1.413864e+05	1.412163e+05
2015-01-09 13:04:40	3.20	9.79	1.454403e+05	5.929768e+04	4.935051e+04	0.000000e+00	1.297177e+05	1.294832e+05
2015-01-09 13:48:54	2.62	1.80	7.819111e+04	0.000000e+00	5.070553e+04	0.000000e+00	1.352988e+05	1.351456e+05
2015-01-09 14:11:48	2.94	3.76	9.850545e+04	0.000000e+00	4.956328e+04	1.469263e+03	1.422176e+05	1.421570e+05
2015-01-09 14:34:43	3.24	9.79	1.272640e+05	1.939413e+03	5.308480e+04	4.253359e+03	1.288694e+05	1.288191e+05
2015-01-09 15:18:54	2.61	1.81	9.296982e+04	0.000000e+00	4.300893e+04	3.734484e+03	1.335674e+05	1.335009e+05
2015-01-09 15:41:48	2.84	3.76	5.523303e+04	1.032226e+05	4.490682e+04	0.000000e+00	1.461360e+05	1.458034e+05
2015-01-09 16:04:41	3.22	9.79	1.092509e+05	1.593207e+04	5.183229e+04	1.094606e+03	1.313813e+05	1.311233e+05
2015-01-09 16:49:05	2.60	1.81	6.236336e+04	0.000000e+00	4.862938e+04	1.365552e+04	1.378283e+05	1.377788e+05
2015-01-09 17:11:58	3.01	3.76	6.961052e+04	1.263379e+04	5.176315e+04	4.080160e+03	1.500946e+05	1.498368e+05
2015-01-09 17:34:52	3.16	9.79	1.392618e+05	4.360287e+03	4.694716e+04	1.945295e+04	1.361760e+05	1.360789e+05
2015-01-09 18:18:54	2.42	1.80	7.440254e+04	1.214455e+05	3.925921e+04	3.213305e+03	1.350427e+05	1.350427e+05
2015-01-09 19:44:22	2.41	1.80	6.980709e+04	0.000000e+00	4.402589e+04	4.907198e+03	1.442326e+05	1.441811e+05
2015-01-09 20:07:17	2.89	3.77	8.707421e+04	3.008838e+03	5.468151e+04	8.061794e+03	1.496457e+05	1.493893e+05
2015-01-09 20:30:11	3.20	9.80	1.032182e+05	6.862195e+03	4.990560e+04	2.642611e+03	1.314028e+05	1.312427e+05
2015-01-09 21:14:30	2.46	1.81	5.986291e+04	0.000000e+00	3.713008e+04	7.369147e+02	1.303797e+05	1.303143e+05
2015-01-09 21:37:24	2.84	3.77	9.776618e+04	0.000000e+00	5.400693e+04	7.420235e+03	1.456967e+05	1.454625e+05
2015-01-09 22:00:18	3.20	9.79	1.020570e+05	0.000000e+00	4.504425e+04	1.601307e+03	1.323957e+05	1.323352e+05
2015-01-09 22:44:29	2.51	1.80	7.588194e+04	0.000000e+00	4.394423e+04	1.397149e+03	1.459854e+05	1.459568e+05
2015-01-09 23:07:24	2.84	3.78	9.219672e+04	6.230544e+02	4.591844e+04	0.000000e+00	1.435280e+05	1.434820e+05
2015-01-09 23:30:18	3.19	9.79	1.044357e+05	1.471756e+03	4.582357e+04	0.000000e+00	1.215173e+05	1.214294e+05
2015-01-10 02:37:16	2.71	14.71	9.187547e+04	1.003687e+05	4.870540e+04	5.548595e+03	1.425722e+05	1.425026e+05
2015-01-10 06:44:30	2.62	1.80	7.997460e+04	0.000000e+00	4.441966e+04	4.255079e+03	1.289395e+05	1.289034e+05
2015-01-10 07:07:24	2.81	3.77	8.447831e+04	0.000000e+00	5.689399e+04	1.505724e+04	1.496350e+05	1.495404e+05
2015-01-10 07:30:18	2.87	9.79	1.080593e+05	0.000000e+00	4.103683e+04	5.746506e+02	1.119163e+05	1.118689e+05
2015-01-10 08:14:42	2.41	1.81	5.457544e+04	2.526352e+03	3.929279e+04	0.000000e+00	1.164236e+05	1.162354e+05
2015-01-10 08:37:37	2.86	3.77	7.429230e+04	2.246882e+03	5.552473e+04	1.011672e+04	1.422852e+05	1.422277e+05
2015-01-10 09:00:30	2.94	9.79	7.962536e+04	1.568114e+04	4.723264e+04	4.007126e+03	1.127869e+05	1.126451e+05
2015-01-10 09:44:34	2.46	1.80	5.342914e+04	0.000000e+00	5.399253e+04	1.070135e+04	1.334124e+05	1.331976e+05
2015-01-10 10:07:28	2.86	3.76	6.135708e+04	0.000000e+00	5.074345e+04	8.377901e+03	1.399329e+05	1.397149e+05
2015-01-10 10:30:19	3.25	9.79	9.272564e+04	0.000000e+00	5.496554e+04	2.325830e+03	1.235392e+05	1.233545e+05
2015-01-10 11:14:30	2.67	1.81	7.653004e+04	0.000000e+00	4.674340e+04	1.683133e+03	1.354454e+05	1.354454e+05
2015-01-10 11:37:24	2.79	3.77	8.029937e+04	0.000000e+00	4.271981e+04	1.955919e+03	1.404329e+05	1.402261e+05
2015-01-10 12:00:18	3.26	9.79	1.139996e+05	0.000000e+00	4.753900e+04	4.715816e+03	1.189357e+05	1.187810e+05
2015-01-10 12:44:35	2.58	1.80	7.205821e+04	3.219234e+04	4.135288e+04	2.119570e+04	1.315522e+05	1.314013e+05
2015-01-10 13:07:29	2.78	3.77	6.405103e+04	0.000000e+00	4.072119e+04	3.570431e+03	1.525728e+05	1.524028e+05
2015-01-10 13:30:21	3.22	9.79	1.033906e+05	2.921636e+04	4.933661e+04	6.123306e+03	1.252172e+05	1.250901e+05
2015-01-10 14:14:32	2.64	1.80	5.474726e+04	0.000000e+00	5.196266e+04	1.840911e+04	1.390265e+05	1.387910e+05
2015-01-10 14:37:25	2.91	3.77	7.963671e+04	0.000000e+00	4.634669e+04	4.771494e+03	1.521526e+05	1.518416e+05
2015-01-10 15:00:19	3.08	9.79	1.886282e+05	1.313554e+05	5.364028e+04	1.677043e+03	1.307552e+05	1.306181e+05
2015-01-10 15:44:31	2.67	1.80	5.141140e+04	0.000000e+00	4.092421e+04	1.682334e+03	1.371872e+05	1.369991e+05
2015-01-10 16:07:24	2.87	3.77	4.781499e+04	0.000000e+00	4.421399e+04	9.216815e+03	1.446362e+05	1.443001e+05
2015-01-10 16:30:16	3.24	9.79	1.049762e+05	3.013179e+04	5.142482e+04	1.224289e+04	1.352362e+05	1.350977e+05
2015-01-10 17:14:28	2.62	1.80	7.517978e+04	0.000000e+00	4.684367e+04	2.925873e+03	1.447468e+05	1.446371e+05
2015-01-10 17:37:22	2.97	3.77	5.571106e+04	0.000000e+00	4.458624e+04	4.000448e+04	1.368481e+05	1.368266e+05
2015-01-10 18:00:14	3.22	9.79	9.822375e+04	7.462325e+01	4.589976e+04	1.762181e+04	1.314367e+05	1.312495e+05
2015-01-10 19:07:15	2.89	3.78	8.242426e+04	0.000000e+00	5.150840e+04	1.223462e+04	1.440233e+05	1.438110e+05
2015-01-10 19:30:07	3.17	9.79	1.025255e+05	0.000000e+00	5.199176e+04	1.045012e+03	1.443260e+05	1.440583e+05
2015-01-10 20:14:39	2.45	1.81	8.162410e+04	1.341116e+04	4.469844e+04	4.100605e+03	1.183047e+05	1.183047e+05
2015-01-10 20:37:37	2.94	3.77	8.244003e+04	0.000000e+00	5.586025e+04	7.456676e+03	1.591494e+05	1.589188e+05
2015-01-10 21:00:30	3.24	9.80	1.093208e+05	3.376598e+04	5.167095e+04	2.619252e+03	1.329936e+05	1.329638e+05
2015-01-10 21:44:29	2.65	1.80	1.015647e+05	0.000000e+00	4.789629e+04	1.387212e+04	1.341114e+05	1.339601e+05
2015-01-10 22:07:22	2.96	3.77	9.452628e+04	0.000000e+00	4.862981e+04	0.000000e+00	1.408911e+05	1.407797e+05
2015-01-10 22:30:16	3.23	9.79	9.983821e+04	0.000000e+00	5.360303e+04	1.194457e+03	1.280223e+05	1.277934e+05
2015-01-10 23:14:33	2.63	1.81	6.631219e+04	0.000000e+00	4.655040e+04	2.046114e+03	1.506697e+05	1.506370e+05
2015-01-10 23:37:27	2.87	14.71	6.187009e+04	0.000000e+00	5.276430e+04	0.000000e+00	1.367208e+05	1.365321e+05
2015-01-11 00:00:20	3.24	14.71	7.652473e+04	0.000000e+00	4.522253e+04	3.585720e+03	1.272559e+05	1.269364e+05
2015-01-11 00:44:30	2.57	1.80	7.809959e+04	0.000000e+00	4.014226e+04	0.000000e+00	1.344058e+05	1.344058e+05
2015-01-11 01:07:24	2.89	3.77	6.114593e+04	0.000000e+00	5.505496e+04	0.000000e+00	1.437685e+05	1.436231e+05
2015-01-11 01:30:17	3.21	9.78	9.914960e+04	0.000000e+00	5.076857e+04	3.495007e+03	1.347566e+05	1.347124e+05
2015-01-11 02:14:31	2.61	1.80	6.697113e+04	5.794067e+02	4.311025e+04	0.000000e+00	1.319320e+05	1.318491e+05
2015-01-11 02:37:27	2.83	3.77	9.226358e+04	0.000000e+00	5.315905e+04	1.009340e+04	1.477518e+05	1.475394e+05
2015-01-11 03:00:20	3.19	9.79	1.099239e+05	7.248842e+03	4.831059e+04	5.015104e+03	1.278684e+05	1.277189e+05
2015-01-11 03:44:31	2.58	1.81	7.116469e+04	0.000000e+00	4.694716e+04	1.742303e+03	1.396579e+05	1.394998e+05
2015-01-11 04:07:25	2.84	3.77	7.843712e+04	5.141336e+03	4.325070e+04	1.138768e+03	1.503688e+05	1.502645e+05
2015-01-11 04:30:18	3.21	9.79	9.435537e+04	0.000000e+00	5.054627e+04	0.000000e+00	1.287532e+05	1.285511e+05
2015-01-11 05:14:34	2.58	1.80	8.237271e+04	1.951336e+04	4.463005e+04	4.119486e+03	1.515868e+05	1.514165e+05
2015-01-11 05:37:29	2.97	3.77	1.176358e+05	1.209402e+05	4.974382e+04	5.835168e+02	1.501427e+05	1.500473e+05
2015-01-11 06:00:23	3.21	9.79	1.046209e+05	1.939361e+02	5.185805e+04	0.000000e+00	1.299164e+05	1.298048e+05
2015-01-11 06:44:41	2.54	1.80	6.894950e+04	0.000000e+00	3.669275e+04	4.421171e+03	1.355010e+05	1.354119e+05
2015-01-11 07:07:34	2.83	3.78	9.756606e+04	0.000000e+00	4.568445e+04	4.991595e+03	1.435442e+05	1.433660e+05
2015-01-11 07:30:29	2.85	9.78	9.746539e+04	0.000000e+00	4.133656e+04	1.059717e+03	1.108286e+05	1.106776e+05
2015-01-11 08:14:44	2.43	1.81	4.141860e+04	0.000000e+00	3.649229e+04	0.000000e+00	1.208342e+05	1.207741e+05
2015-01-11 08:37:39	2.80	3.77	1.063006e+05	0.000000e+00	6.269786e+04	0.000000e+00	1.403422e+05	1.401987e+05
2015-01-11 09:00:33	3.25	9.80	1.103157e+05	0.000000e+00	5.038086e+04	0.000000e+00	1.369687e+05	1.367986e+05
2015-01-11 09:44:51	2.55	1.80	6.968856e+04	0.000000e+00	4.258278e+04	0.000000e+00	1.391660e+05	1.390841e+05
2015-01-11 10:07:45	2.87	3.77	7.928557e+04	2.001946e+05	5.256292e+04	3.143080e+04	1.434332e+05	1.432918e+05
2015-01-11 10:30:39	3.22	9.78	1.297860e+05	0.000000e+00	5.313397e+04	6.286274e+03	1.264686e+05	1.262811e+05
2015-01-12 15:08:22	2.49	14.82	7.545180e+04	0.000000e+00	3.776195e+04	1.901780e+03	1.419994e+05	1.419420e+05
2015-01-12 16:12:52	2.45	1.80	9.602537e+04	3.235986e+03	4.107281e+04	0.000000e+00	1.519523e+05	1.517671e+05
2015-01-12 16:35:45	2.47	3.76	4.744032e+04	8.007977e+04	3.684156e+04	1.342467e+03	1.342141e+05	1.341185e+05
2015-01-12 16:58:38	3.06	9.78	9.270919e+04	0.000000e+00	4.291741e+04	1.313752e+03	1.297515e+05	1.296128e+05
2015-01-12 17:43:42	2.51	1.80	4.651648e+04	0.000000e+00	3.738573e+04	2.073996e+04	1.406130e+05	1.404276e+05
2015-01-12 18:06:36	2.51	3.76	8.681900e+04	0.000000e+00	3.307705e+04	0.000000e+00	1.373105e+05	1.372495e+05
2015-01-12 18:29:30	3.11	9.79	1.387498e+05	0.000000e+00	5.053666e+04	1.152963e+04	1.447328e+05	1.446482e+05
2015-01-12 19:13:44	2.37	1.80	5.965950e+04	1.387441e+03	4.459792e+04	1.186329e+03	1.289994e+05	1.287660e+05
2015-01-12 19:36:48	2.63	3.77	7.650107e+04	0.000000e+00	3.599541e+04	0.000000e+00	1.293747e+05	1.292865e+05
2015-01-12 19:59:43	3.16	9.79	7.761625e+04	6.223668e+04	4.317497e+04	4.269036e+03	1.302730e+05	1.300075e+05
2015-01-12 20:43:44	2.45	1.80	7.708588e+04	0.000000e+00	3.841796e+04	3.640428e+02	1.314660e+05	1.312788e+05
2015-01-12 21:06:38	2.60	3.77	5.311574e+04	3.878987e+03	3.594232e+04	0.000000e+00	1.393173e+05	1.392388e+05
2015-01-12 21:29:29	3.16	9.79	8.294400e+04	6.848565e+03	4.684861e+04	2.779055e+03	1.288426e+05	1.287582e+05
2015-01-12 22:13:46	2.53	1.81	4.374142e+04	0.000000e+00	3.643687e+04	1.618155e+03	1.332061e+05	1.331421e+05
2015-01-12 22:36:39	2.53	3.77	7.264351e+04	0.000000e+00	3.395427e+04	2.093805e+04	1.268638e+05	1.267500e+05
2015-01-12 22:59:32	3.20	9.79	8.533514e+04	3.040825e+04	4.286695e+04	0.000000e+00	1.319773e+05	1.319134e+05
2015-01-12 23:43:44	2.48	1.81	4.940766e+04	0.000000e+00	3.544897e+04	0.000000e+00	1.229850e+05	1.228170e+05
2015-01-13 00:06:37	2.52	3.76	5.327828e+04	0.000000e+00	4.069596e+04	3.339481e+03	1.251545e+05	1.251070e+05
2015-01-13 00:29:30	3.15	9.79	1.064103e+05	0.000000e+00	4.211205e+04	0.000000e+00	1.308213e+05	1.307800e+05
2015-01-13 01:13:46	2.39	1.80	6.509166e+04	0.000000e+00	3.434087e+04	1.269330e+04	1.212921e+05	1.211888e+05
2015-01-13 01:36:39	2.51	3.77	6.263408e+04	1.083322e+04	4.863288e+04	3.102477e+04	1.375756e+05	1.374517e+05
2015-01-13 01:59:32	3.16	9.79	8.065754e+04	0.000000e+00	4.165023e+04	0.000000e+00	1.291950e+05	1.291950e+05
2015-01-13 02:43:46	2.47	1.80	7.420399e+04	0.000000e+00	3.544620e+04	2.042447e+04	1.209051e+05	1.208300e+05
2015-01-13 03:06:39	2.52	3.76	4.915227e+04	0.000000e+00	3.529852e+04	1.551329e+04	1.378865e+05	1.376988e+05
2015-01-13 03:29:32	3.19	9.79	8.530553e+04	0.000000e+00	4.075644e+04	3.837375e+03	1.236087e+05	1.234609e+05
2015-01-13 04:13:49	2.45	1.80	4.933954e+04	1.055902e+03	3.708374e+04	0.000000e+00	1.285471e+05	1.283759e+05
2015-01-13 04:36:42	2.51	3.78	5.587587e+04	1.149744e+03	3.870724e+04	1.513294e+03	1.513914e+05	1.513234e+05
2015-01-13 04:59:36	3.16	9.79	9.996054e+04	0.000000e+00	4.111822e+04	1.277915e+04	1.283233e+05	1.281790e+05
2015-01-16 18:56:57	2.48	1.81	5.081400e+04	0.000000e+00	3.689644e+04	0.000000e+00	1.379652e+05	1.378219e+05
2015-01-16 19:19:53	2.57	3.78	5.955095e+04	1.708077e+05	3.869846e+04	0.000000e+00	1.308220e+05	1.306915e+05
2015-01-16 19:42:53	3.26	9.80	8.813115e+04	0.000000e+00	4.145678e+04	0.000000e+00	1.244556e+05	1.243751e+05
2015-01-16 20:27:50	2.35	1.81	6.990509e+04	0.000000e+00	3.540214e+04	0.000000e+00	1.177204e+05	1.175802e+05
2015-01-16 20:50:56	2.59	3.77	5.672391e+04	9.083397e+04	3.461874e+04	3.646638e+03	1.269818e+05	1.267280e+05
2015-01-16 21:13:55	3.19	9.79	9.871930e+04	0.000000e+00	4.545614e+04	5.522314e+03	1.197109e+05	1.194607e+05
2015-01-16 21:57:54	2.52	1.81	7.411092e+04	0.000000e+00	4.032563e+04	0.000000e+00	1.227901e+05	1.224754e+05
2015-01-16 22:20:47	2.65	3.77	7.994663e+04	0.000000e+00	3.996138e+04	4.414154e+03	1.312934e+05	1.311637e+05
2015-01-16 22:43:40	3.30	9.79	1.081316e+05	0.000000e+00	3.938386e+04	4.155536e+03	1.130322e+05	1.128343e+05
2015-01-16 23:28:03	2.53	1.81	7.746884e+04	2.265498e+02	4.570280e+04	1.434426e+03	1.269460e+05	1.268500e+05
2015-01-16 23:50:57	2.68	3.77	7.314569e+04	0.000000e+00	4.803934e+04	6.739185e+03	1.340875e+05	1.339874e+05
2015-01-17 00:13:53	3.32	9.80	7.376830e+04	0.000000e+00	4.651824e+04	2.622147e+03	1.209552e+05	1.208512e+05
2015-01-17 00:57:58	2.56	1.80	7.024829e+04	0.000000e+00	4.612171e+04	7.210258e+02	1.325430e+05	1.323522e+05
2015-01-17 01:20:53	2.66	3.77	8.432802e+04	0.000000e+00	4.045146e+04	2.562253e+03	1.424931e+05	1.424277e+05
2015-01-17 01:43:46	3.23	9.80	1.148256e+05	3.071340e+04	4.958815e+04	4.422119e+03	1.234129e+05	1.233303e+05
2015-01-17 02:28:03	2.57	1.80	6.409036e+04	0.000000e+00	4.003205e+04	0.000000e+00	1.297098e+05	1.295385e+05
2015-01-17 02:50:56	2.67	3.78	8.524427e+04	2.104492e+04	4.140496e+04	1.816699e+03	1.358995e+05	1.356961e+05
2015-01-17 03:13:50	3.24	9.79	9.401225e+04	5.395734e+04	4.082655e+04	1.677054e+03	1.380561e+05	1.377888e+05
2015-01-17 03:58:01	2.58	1.80	8.231101e+04	0.000000e+00	4.060509e+04	1.610145e+03	1.280346e+05	1.278866e+05
2015-01-17 04:20:55	2.69	3.77	7.312156e+04	0.000000e+00	4.355055e+04	2.041159e+04	1.218069e+05	1.217597e+05
2015-01-17 04:43:44	3.29	9.79	8.919006e+04	0.000000e+00	4.626643e+04	2.631100e+03	1.313892e+05	1.312925e+05
2015-01-17 05:28:04	2.61	1.80	3.141674e+04	1.153740e+04	3.957286e+04	1.857632e+04	1.222266e+05	1.222266e+05
2015-01-17 05:50:56	2.75	3.77	8.483531e+04	0.000000e+00	4.279427e+04	9.237507e+03	1.257340e+05	1.257241e+05
2015-01-17 06:13:52	3.25	9.79	7.709340e+04	0.000000e+00	4.780495e+04	4.039395e+03	1.172231e+05	1.172072e+05
2015-01-17 06:58:11	2.50	1.81	1.080268e+05	0.000000e+00	3.699683e+04	5.271846e+03	1.090532e+05	1.090532e+05
2015-01-17 07:21:25	2.36	3.77	6.725355e+04	0.000000e+00	3.394175e+04	1.803935e+03	1.091435e+05	1.091435e+05
2015-01-17 07:45:26	2.87	9.80	7.579527e+04	0.000000e+00	3.581561e+04	1.223370e+03	1.182225e+05	1.181227e+05
2015-01-17 08:28:05	2.50	1.81	6.026250e+04	1.816392e+05	3.544064e+04	6.591832e+03	1.236870e+05	1.235360e+05
2015-01-17 08:51:13	2.34	3.77	5.202279e+04	0.000000e+00	3.596481e+04	3.888661e+03	1.093084e+05	1.091870e+05
2015-01-17 09:14:25	2.93	9.79	6.545670e+04	8.094988e+04	3.886898e+04	1.667757e+03	1.098189e+05	1.097433e+05
2015-01-17 09:58:09	2.60	1.81	4.058639e+04	2.357683e+03	3.979499e+04	9.683957e+02	1.266055e+05	1.265691e+05
2015-01-17 10:21:01	2.66	3.77	4.001404e+04	0.000000e+00	4.222019e+04	4.015205e+03	1.275937e+05	1.275281e+05
2015-01-17 10:43:53	3.32	9.79	1.227363e+05	6.075639e+03	4.576804e+04	6.010387e+03	1.207074e+05	1.203338e+05
2015-01-17 11:28:09	2.63	1.80	5.858914e+04	0.000000e+00	4.100491e+04	8.701189e+03	1.143899e+05	1.142197e+05
2015-01-17 11:55:16	3.28	14.83	7.729876e+04	0.000000e+00	4.499845e+04	2.993638e+03	1.183783e+05	1.181502e+05
2015-01-22 18:27:53	2.62	1.80	3.878424e+04	0.000000e+00	4.895867e+04	0.000000e+00	1.509741e+05	1.508160e+05
2015-01-22 18:50:42	2.67	3.76	6.789714e+04	0.000000e+00	4.255708e+04	8.788842e+03	1.386991e+05	1.384024e+05
2015-01-22 19:13:35	3.40	9.78	9.235194e+04	0.000000e+00	4.215509e+04	3.259699e+03	1.141476e+05	1.141103e+05
2015-01-22 19:57:42	2.61	1.81	5.794512e+04	0.000000e+00	4.687253e+04	0.000000e+00	1.483817e+05	1.482695e+05
2015-01-22 20:20:34	2.71	3.77	6.810356e+04	0.000000e+00	4.593479e+04	2.994335e+03	1.479604e+05	1.478542e+05
2015-01-22 20:43:27	3.35	9.79	1.089913e+05	0.000000e+00	3.696457e+04	8.661393e+03	1.256766e+05	1.254807e+05
2015-01-22 21:26:44	2.61	1.81	6.581095e+04	0.000000e+00	4.010473e+04	0.000000e+00	1.461017e+05	1.459751e+05
2015-01-22 21:49:37	2.77	3.77	8.981853e+04	0.000000e+00	4.166884e+04	1.654061e+04	1.467486e+05	1.467000e+05
2015-01-22 22:12:30	3.43	9.78	8.058319e+04	0.000000e+00	3.456329e+04	3.399165e+03	1.127288e+05	1.125797e+05
2015-01-23 14:52:33	2.59	1.81	5.731215e+04	2.351771e+03	4.443205e+04	2.233148e+04	1.589602e+05	1.587775e+05
2015-01-23 15:14:30	2.86	14.78	6.160787e+04	0.000000e+00	4.753831e+04	0.000000e+00	1.374009e+05	1.371823e+05
2015-01-23 15:45:44	2.81	3.75	6.958043e+04	0.000000e+00	4.036711e+04	0.000000e+00	1.481756e+05	1.479543e+05
2015-01-23 16:26:37	1.74	1.81	3.319142e+04	0.000000e+00	2.069862e+04	0.000000e+00	9.251175e+04	9.248382e+04
2015-01-23 17:13:56	2.65	1.81	4.758620e+04	0.000000e+00	4.949309e+04	9.411032e+03	1.483700e+05	1.481561e+05
2015-01-23 17:36:48	2.80	3.77	7.228503e+04	0.000000e+00	3.522919e+04	3.046186e+03	1.628062e+05	1.627083e+05
2015-01-23 17:59:40	3.39	9.78	7.333011e+04	0.000000e+00	3.007927e+04	2.409611e+04	1.138701e+05	1.137398e+05
2015-01-23 18:44:07	2.62	1.80	5.509951e+04	4.361651e+04	4.575424e+04	0.000000e+00	1.701778e+05	1.700625e+05
2015-01-23 19:07:00	2.77	3.76	6.512182e+04	0.000000e+00	3.793645e+04	0.000000e+00	1.389597e+05	1.389067e+05
2015-01-23 19:30:00	3.09	9.78	5.335154e+04	0.000000e+00	3.517718e+04	1.763651e+03	1.124508e+05	1.124169e+05
2015-01-23 20:14:01	2.45	1.81	8.088434e+04	3.463398e+04	4.401074e+04	1.660438e+04	1.595491e+05	1.595169e+05
2015-01-23 20:36:56	2.59	3.77	6.597910e+04	0.000000e+00	4.385054e+04	0.000000e+00	1.224789e+05	1.222778e+05
2015-01-23 20:59:50	2.91	9.78	6.414912e+04	2.546098e+05	3.071675e+04	1.961971e+03	9.968752e+04	9.952435e+04
2015-01-23 21:44:05	2.67	1.80	5.955149e+04	0.000000e+00	5.411619e+04	1.933688e+04	1.565170e+05	1.562719e+05
2015-01-23 22:06:59	2.85	3.77	6.163715e+04	2.270556e+03	3.904762e+04	2.300525e+03	1.465466e+05	1.462424e+05
2015-01-23 22:29:51	3.43	9.78	8.327281e+04	0.000000e+00	3.737170e+04	4.718460e+04	1.191645e+05	1.190981e+05
2015-01-23 23:13:57	2.57	1.80	5.627723e+04	0.000000e+00	4.693202e+04	0.000000e+00	1.621577e+05	1.620073e+05
2015-01-23 23:36:50	2.87	3.76	9.999337e+04	0.000000e+00	4.531753e+04	0.000000e+00	1.539759e+05	1.538494e+05
2015-01-23 23:59:44	3.37	14.68	8.574650e+04	0.000000e+00	3.557911e+04	0.000000e+00	1.157456e+05	1.156426e+05
2015-01-24 00:44:01	2.54	1.81	5.279182e+04	0.000000e+00	4.278509e+04	2.937066e+03	1.556915e+05	1.553450e+05
2015-01-24 01:06:55	2.94	3.76	6.671576e+04	0.000000e+00	3.998170e+04	2.517409e+04	1.450892e+05	1.450321e+05
2015-01-24 01:29:47	3.41	9.78	9.606650e+04	0.000000e+00	3.856025e+04	6.095172e+03	1.157255e+05	1.155610e+05
2015-01-24 02:13:59	2.58	1.80	4.525719e+04	0.000000e+00	4.695032e+04	5.222750e+03	1.570551e+05	1.569271e+05
2015-01-24 02:36:52	2.92	3.76	8.457641e+04	0.000000e+00	3.926428e+04	3.480447e+03	1.346330e+05	1.345057e+05
2015-01-24 02:59:45	3.41	9.79	7.619537e+04	3.009440e+04	3.481379e+04	3.055716e+04	1.108340e+05	1.107785e+05
2015-01-24 03:44:03	2.63	1.81	5.583212e+04	0.000000e+00	5.005807e+04	7.635967e+03	1.526398e+05	1.525276e+05
2015-01-24 04:06:58	2.94	3.76	5.605789e+04	0.000000e+00	4.824786e+04	0.000000e+00	1.337223e+05	1.336463e+05
2015-01-24 04:29:50	3.39	9.79	8.603833e+04	0.000000e+00	3.426934e+04	1.820770e+04	1.206660e+05	1.204099e+05
2015-01-24 05:14:05	2.64	1.80	5.821371e+04	0.000000e+00	3.919373e+04	8.035359e+03	1.461052e+05	1.457443e+05
2015-01-24 05:36:58	2.96	3.76	9.760851e+04	0.000000e+00	3.650444e+04	0.000000e+00	1.369333e+05	1.366871e+05
2015-01-24 05:59:51	3.45	9.79	5.930887e+04	0.000000e+00	3.425959e+04	6.603819e+02	1.065347e+05	1.064793e+05
2015-01-24 06:43:57	2.59	1.81	4.330739e+04	6.334756e+03	4.790996e+04	1.318747e+04	1.566639e+05	1.566028e+05
2015-01-24 07:06:50	2.98	3.77	7.624944e+04	1.229817e+04	5.119313e+04	2.252422e+03	1.247036e+05	1.245433e+05
2015-01-24 07:29:42	3.26	9.79	5.089584e+04	0.000000e+00	3.431803e+04	2.542287e+04	1.029619e+05	1.026875e+05
2015-01-24 12:08:56	2.68	1.80	4.649449e+04	0.000000e+00	3.664307e+04	0.000000e+00	1.462683e+05	1.460489e+05
2015-01-24 12:32:21	3.02	3.75	8.659801e+04	0.000000e+00	4.399424e+04	0.000000e+00	1.312211e+05	1.309730e+05
2015-01-24 12:55:13	3.44	9.78	9.141830e+04	0.000000e+00	2.950409e+04	0.000000e+00	1.099821e+05	1.099821e+05
2015-01-24 13:38:59	2.77	1.81	3.922422e+04	1.194734e+04	4.884007e+04	0.000000e+00	1.441517e+05	1.440718e+05
2015-01-24 14:01:51	2.95	3.77	8.996345e+04	0.000000e+00	4.558930e+04	2.235221e+04	1.542805e+05	1.540244e+05
2015-01-24 14:24:44	3.42	9.79	6.905259e+04	0.000000e+00	3.300405e+04	1.216828e+03	1.205396e+05	1.203501e+05
2015-01-24 15:08:57	2.72	1.80	7.410047e+04	0.000000e+00	4.726361e+04	1.428384e+03	1.612819e+05	1.611923e+05
2015-01-24 15:31:50	3.04	3.77	1.017746e+05	0.000000e+00	3.650209e+04	2.681223e+04	1.429952e+05	1.429384e+05
2015-01-24 15:54:41	3.41	9.78	8.342463e+04	2.056578e+04	3.588594e+04	0.000000e+00	1.129200e+05	1.128338e+05
2015-01-24 16:38:57	2.71	1.81	5.741057e+04	0.000000e+00	4.522931e+04	0.000000e+00	1.619983e+05	1.616287e+05
2015-01-24 17:01:58	3.00	3.77	6.462323e+04	0.000000e+00	4.681872e+04	2.166141e+04	1.309312e+05	1.307619e+05
2015-01-24 17:24:50	3.47	9.78	6.745855e+04	0.000000e+00	3.189163e+04	1.595267e+03	1.203694e+05	1.202689e+05
2015-01-24 18:08:58	2.70	1.81	4.905022e+04	0.000000e+00	4.059638e+04	4.882569e+03	1.687043e+05	1.685903e+05
2015-01-24 18:31:50	3.02	3.76	7.770338e+04	6.353063e+04	4.346441e+04	7.788104e+03	1.457586e+05	1.457415e+05
2015-01-24 18:54:42	3.44	9.78	9.571992e+04	3.868737e+03	4.306508e+04	7.028910e+03	1.085387e+05	1.082517e+05
2015-01-24 19:38:59	2.69	1.80	6.905920e+04	0.000000e+00	4.578178e+04	0.000000e+00	1.574447e+05	1.572734e+05
2015-01-24 20:01:53	3.03	3.75	9.619731e+04	0.000000e+00	3.397086e+04	1.310894e+03	1.484485e+05	1.483953e+05
2015-01-24 20:24:45	3.42	9.79	8.997922e+04	1.124236e+04	3.527205e+04	0.000000e+00	1.204581e+05	1.202630e+05
2015-01-24 21:08:57	2.75	1.80	6.564349e+04	0.000000e+00	4.503924e+04	2.048628e+03	1.528745e+05	1.528736e+05
2015-01-24 21:31:50	3.05	3.77	5.760316e+04	0.000000e+00	4.205564e+04	2.102515e+03	1.468679e+05	1.467628e+05
2015-01-24 21:54:41	3.38	9.78	1.011978e+05	5.927093e+03	3.077773e+04	7.395203e+04	1.259851e+05	1.258868e+05
2015-01-24 22:38:58	2.72	1.81	4.847432e+04	0.000000e+00	3.811444e+04	0.000000e+00	1.456077e+05	1.454034e+05
2015-01-24 23:01:49	3.01	3.77	7.031747e+04	0.000000e+00	3.644601e+04	2.284466e+03	1.466492e+05	1.465757e+05
2015-01-24 23:24:42	3.49	9.78	5.331731e+04	4.687194e+04	2.763114e+04	0.000000e+00	1.139984e+05	1.138994e+05
2015-01-25 00:09:01	2.66	1.80	5.542310e+04	6.055441e+03	4.520670e+04	0.000000e+00	1.577523e+05	1.575734e+05
2015-01-25 00:31:54	3.09	3.77	9.229516e+04	0.000000e+00	3.947842e+04	0.000000e+00	1.327377e+05	1.325798e+05
2015-01-25 00:54:46	3.44	9.78	6.999937e+04	4.744528e+04	3.184402e+04	0.000000e+00	1.183398e+05	1.182885e+05
2015-01-25 01:38:57	2.66	1.81	3.802102e+04	9.522612e+03	4.449356e+04	0.000000e+00	1.439175e+05	1.437974e+05
2015-01-25 02:01:49	3.03	3.76	7.174134e+04	2.119282e+04	3.875338e+04	0.000000e+00	1.225209e+05	1.223737e+05
2015-01-25 02:24:41	3.40	9.79	8.854417e+04	0.000000e+00	3.451684e+04	8.050736e+02	1.119037e+05	1.118217e+05
2015-01-25 03:09:01	2.63	1.80	3.503504e+04	0.000000e+00	4.438410e+04	1.411473e+04	1.526853e+05	1.525500e+05
2015-01-25 03:31:54	3.03	3.77	6.326915e+04	0.000000e+00	4.387689e+04	1.144852e+03	1.425061e+05	1.423688e+05
2015-01-25 03:54:46	3.44	9.78	7.899493e+04	1.704064e+05	3.095530e+04	1.760937e+03	1.181409e+05	1.179988e+05
2015-01-25 04:38:57	2.76	1.80	6.264775e+04	3.051818e+04	4.704085e+04	3.096935e+03	1.423215e+05	1.421461e+05
2015-01-25 05:01:56	3.00	3.77	5.655369e+04	0.000000e+00	3.369674e+04	1.223163e+03	1.290776e+05	1.289707e+05
2015-01-25 05:24:53	3.46	9.79	6.028124e+04	0.000000e+00	3.132396e+04	0.000000e+00	1.057589e+05	1.055309e+05
2015-01-25 06:08:57	2.14	1.81	3.214649e+04	0.000000e+00	3.078278e+04	0.000000e+00	1.225461e+05	1.223875e+05
2015-01-25 06:32:08	2.46	3.78	5.650713e+04	7.711114e+04	2.945387e+04	0.000000e+00	1.169450e+05	1.168889e+05
2015-01-25 06:55:02	3.42	9.79	6.322449e+04	0.000000e+00	3.294020e+04	0.000000e+00	1.145090e+05	1.143782e+05
2015-01-25 07:39:02	2.19	1.81	5.780476e+04	0.000000e+00	2.979280e+04	0.000000e+00	1.110006e+05	1.108897e+05
2015-01-25 08:02:23	2.53	3.77	6.003556e+04	0.000000e+00	3.013629e+04	4.643201e+03	1.222126e+05	1.221585e+05
2015-01-25 08:25:27	3.18	9.79	7.198552e+04	0.000000e+00	2.552495e+04	1.295025e+03	1.108482e+05	1.108482e+05
2015-01-25 09:09:04	2.64	1.81	7.529576e+04	0.000000e+00	3.033588e+04	0.000000e+00	1.553310e+05	1.551468e+05
2015-01-25 09:31:57	2.77	3.77	7.520165e+04	0.000000e+00	4.271475e+04	5.148679e+03	1.291921e+05	1.290750e+05
2015-01-25 09:54:50	3.43	9.80	9.982081e+04	0.000000e+00	3.720966e+04	0.000000e+00	1.089000e+05	1.089000e+05
2015-01-25 10:39:00	2.83	1.81	5.701992e+04	2.059616e+04	4.020799e+04	0.000000e+00	1.402313e+05	1.399762e+05
2015-01-25 11:01:52	2.95	3.77	5.680747e+04	9.417573e+04	4.255935e+04	1.426565e+03	1.349979e+05	1.348681e+05
2015-01-25 11:24:44	3.47	9.79	7.543224e+04	6.982220e+04	3.646396e+04	1.373980e+04	1.087677e+05	1.085409e+05
2015-01-25 19:09:18	2.71	1.80	6.440457e+04	0.000000e+00	3.678001e+04	2.341903e+03	1.409111e+05	1.407990e+05
2015-01-25 19:32:10	2.88	3.76	5.774424e+04	0.000000e+00	4.103495e+04	3.528088e+04	1.408065e+05	1.407366e+05
2015-01-25 19:55:02	3.45	9.79	7.685126e+04	4.152660e+05	2.948089e+04	1.329712e+03	1.128311e+05	1.127735e+05
2015-01-25 20:39:22	2.69	1.81	5.474551e+04	0.000000e+00	4.783041e+04	1.181674e+04	1.621453e+05	1.620339e+05
2015-01-25 21:02:15	2.89	3.77	1.069080e+05	1.688203e+04	4.581042e+04	2.482252e+03	1.447721e+05	1.445938e+05
2015-01-25 21:25:07	3.45	9.79	8.985133e+04	0.000000e+00	2.990023e+04	1.314580e+04	1.217949e+05	1.217482e+05
2015-01-25 22:09:20	2.64	1.80	4.287006e+04	0.000000e+00	3.817883e+04	1.611234e+04	1.543772e+05	1.542963e+05
2015-01-25 22:32:13	3.00	3.77	6.164845e+04	0.000000e+00	3.946955e+04	0.000000e+00	1.437837e+05	1.436583e+05
2015-01-25 22:55:04	3.44	9.79	8.640274e+04	2.004620e+03	3.831318e+04	0.000000e+00	1.122133e+05	1.121844e+05
2015-01-25 23:39:24	2.62	1.80	5.313166e+04	0.000000e+00	4.780056e+04	0.000000e+00	1.453474e+05	1.452464e+05
2015-01-26 00:02:17	3.01	3.77	6.083564e+04	0.000000e+00	3.867820e+04	2.886913e+03	1.447810e+05	1.446652e+05
2015-01-26 00:25:09	3.42	9.79	7.804713e+04	0.000000e+00	3.115849e+04	4.055775e+03	1.167466e+05	1.166661e+05
2015-01-26 01:09:21	2.67	1.80	3.815346e+04	0.000000e+00	3.900403e+04	5.500588e+02	1.431764e+05	1.429928e+05
2015-01-26 01:32:18	2.90	3.77	4.920233e+04	0.000000e+00	3.999075e+04	0.000000e+00	1.425937e+05	1.424192e+05
2015-01-26 01:55:09	3.42	9.80	9.083630e+04	0.000000e+00	3.631409e+04	1.876372e+03	1.148957e+05	1.148103e+05
2015-01-26 02:39:21	2.64	1.81	6.693382e+04	0.000000e+00	4.242140e+04	0.000000e+00	1.573761e+05	1.572570e+05
2015-01-26 03:02:14	2.97	3.77	7.265395e+04	0.000000e+00	4.321667e+04	0.000000e+00	1.502751e+05	1.501414e+05
2015-01-26 03:25:06	3.41	9.79	8.775266e+04	1.137882e+04	3.410023e+04	2.638921e+04	1.190196e+05	1.189554e+05
2015-01-26 04:09:24	2.67	1.81	3.528591e+04	1.684483e+04	4.281791e+04	0.000000e+00	1.403963e+05	1.402926e+05
2015-01-26 04:32:16	2.94	3.77	7.908517e+04	0.000000e+00	4.019854e+04	0.000000e+00	1.444250e+05	1.442416e+05
2015-01-26 04:55:09	3.45	9.79	6.871433e+04	7.955978e+03	3.334934e+04	3.404771e+04	1.161323e+05	1.160792e+05
2015-01-26 05:39:25	2.61	1.81	5.688083e+04	0.000000e+00	4.397670e+04	7.893464e+03	1.491247e+05	1.490659e+05
2015-01-26 06:02:18	3.00	3.76	4.436613e+04	0.000000e+00	3.576561e+04	1.686941e+03	1.459683e+05	1.459158e+05
2015-01-26 06:25:09	3.47	9.79	8.805198e+04	0.000000e+00	2.966032e+04	2.410036e+03	1.241814e+05	1.241219e+05
2015-01-26 07:09:28	2.64	1.80	4.528973e+04	0.000000e+00	4.678211e+04	0.000000e+00	1.428719e+05	1.427728e+05
2015-01-26 07:32:20	2.77	3.77	5.443464e+04	0.000000e+00	3.961570e+04	4.926710e+03	1.197619e+05	1.196131e+05
2015-01-26 07:55:34	3.06	9.78	6.173048e+04	5.645807e+05	2.957828e+04	0.000000e+00	1.037289e+05	1.036512e+05
2015-01-26 08:39:24	2.88	1.81	5.330380e+04	0.000000e+00	3.347109e+04	3.527280e+04	1.212716e+05	1.212212e+05
2015-01-26 09:02:15	2.99	3.77	5.367063e+04	6.735047e+03	4.099532e+04	0.000000e+00	1.403023e+05	1.400839e+05
2015-01-26 09:25:07	3.50	9.79	7.073771e+04	0.000000e+00	3.084099e+04	9.395275e+03	1.148035e+05	1.147634e+05
2015-01-26 14:39:18	2.64	1.80	4.914739e+04	0.000000e+00	4.056598e+04	0.000000e+00	1.543699e+05	1.542206e+05
2015-01-26 15:02:15	2.96	3.75	7.764513e+04	0.000000e+00	3.763330e+04	2.119508e+04	1.592800e+05	1.591990e+05
2015-01-26 15:25:07	3.41	9.79	9.006010e+04	1.412406e+04	3.832016e+04	2.930830e+04	1.226289e+05	1.225714e+05
2015-01-26 16:09:26	2.72	1.80	5.427413e+04	0.000000e+00	3.685971e+04	0.000000e+00	1.614368e+05	1.612927e+05
2015-01-26 16:32:17	2.95	3.77	5.870133e+04	1.843604e+05	4.603256e+04	2.255529e+03	1.549370e+05	1.548248e+05
2015-01-26 16:55:09	3.45	9.78	8.584909e+04	2.025851e+05	3.371785e+04	2.930634e+03	1.084951e+05	1.083504e+05
2015-01-26 17:39:23	2.75	1.81	7.337717e+04	2.263901e+04	3.451684e+04	1.627987e+03	1.558180e+05	1.557795e+05
2015-01-26 18:02:22	2.86	3.76	7.366787e+04	0.000000e+00	3.954806e+04	0.000000e+00	1.494916e+05	1.494916e+05
2015-01-26 18:25:12	3.47	9.79	7.224931e+04	0.000000e+00	3.239164e+04	8.718506e+04	1.125937e+05	1.124869e+05
2015-01-26 19:09:23	2.66	1.81	4.661166e+04	3.719277e+04	3.967930e+04	1.798792e+03	1.506905e+05	1.506520e+05
2015-01-26 19:32:15	2.96	3.77	6.253443e+04	0.000000e+00	3.904132e+04	0.000000e+00	1.466341e+05	1.464076e+05
2015-01-26 19:55:07	3.45	9.78	9.656772e+04	0.000000e+00	3.033623e+04	0.000000e+00	1.196574e+05	1.195920e+05
2015-01-26 20:39:23	2.69	1.80	6.583655e+04	0.000000e+00	4.353803e+04	0.000000e+00	1.644181e+05	1.643875e+05
2015-01-26 21:02:15	2.96	3.77	1.273660e+05	0.000000e+00	3.742988e+04	0.000000e+00	1.498047e+05	1.497105e+05
2015-01-26 21:25:08	3.45	9.79	1.016839e+05	0.000000e+00	2.764624e+04	3.800849e+03	1.196375e+05	1.195310e+05
2015-01-26 22:13:56	2.62	1.80	4.505642e+04	0.000000e+00	3.444337e+04	0.000000e+00	1.271000e+05	1.269631e+05
2015-01-26 22:36:49	2.91	3.77	1.152509e+05	0.000000e+00	3.419259e+04	0.000000e+00	1.459547e+05	1.459293e+05
2015-01-26 22:59:42	3.47	9.78	6.587049e+04	0.000000e+00	3.348520e+04	2.052870e+04	1.142599e+05	1.141960e+05
2015-01-27 15:14:01	2.71	1.80	4.152179e+04	0.000000e+00	4.403297e+04	7.193298e+02	1.579967e+05	1.578289e+05
2015-01-27 15:36:53	3.16	3.76	4.723277e+04	0.000000e+00	3.597954e+04	2.193334e+03	1.414366e+05	1.413784e+05
2015-01-27 15:59:44	3.53	9.78	8.555762e+04	0.000000e+00	2.713688e+04	7.180667e+04	1.028470e+05	1.027721e+05
2015-01-27 16:44:00	1.05	1.80	4.246372e+04	0.000000e+00	5.244372e+04	0.000000e+00	1.546362e+05	1.544367e+05
2015-01-27 17:06:52	3.09	3.76	5.960670e+04	1.384304e+04	3.327846e+04	2.623720e+03	1.532658e+05	1.530830e+05
2015-01-27 17:29:44	3.49	9.79	9.645916e+04	0.000000e+00	3.084062e+04	0.000000e+00	1.250388e+05	1.247441e+05
2015-01-27 18:14:03	2.71	1.81	7.767839e+04	0.000000e+00	5.030107e+04	1.727196e+04	1.701377e+05	1.699962e+05
2015-01-27 18:36:57	3.06	3.77	6.235501e+04	0.000000e+00	4.285743e+04	2.395549e+04	1.298421e+05	1.296507e+05
2015-01-27 18:59:48	3.53	9.79	7.114082e+04	0.000000e+00	2.375392e+04	1.307691e+04	1.138703e+05	1.137994e+05
2015-01-27 19:44:00	2.70	1.80	7.723925e+04	0.000000e+00	5.556858e+04	0.000000e+00	1.515826e+05	1.514511e+05
2015-01-27 20:06:53	2.92	3.77	7.524908e+04	0.000000e+00	4.369544e+04	0.000000e+00	1.392607e+05	1.390186e+05
2015-01-27 20:29:45	3.51	9.79	7.332088e+04	9.315619e+03	3.010999e+04	1.138268e+03	1.114924e+05	1.112542e+05
2015-01-27 21:14:00	2.70	1.80	5.075374e+04	0.000000e+00	5.121146e+04	2.236646e+03	1.709866e+05	1.707298e+05
2015-01-27 21:36:52	2.86	3.77	9.463807e+04	0.000000e+00	3.820516e+04	1.115064e+03	1.456290e+05	1.455274e+05
2015-01-27 21:59:44	3.54	9.79	8.691964e+04	0.000000e+00	3.157732e+04	8.627416e+03	9.914037e+04	9.891430e+04
2015-01-27 22:44:01	2.69	1.81	7.889471e+04	0.000000e+00	3.977409e+04	1.830502e+04	1.491261e+05	1.490685e+05
2015-01-27 23:06:54	2.88	3.77	5.073505e+04	0.000000e+00	4.921282e+04	3.030569e+03	1.399266e+05	1.398378e+05
2015-01-27 23:29:45	3.55	9.78	7.400686e+04	0.000000e+00	2.833255e+04	6.012396e+03	1.181056e+05	1.181056e+05
2015-01-28 00:13:59	2.75	1.80	8.982132e+04	0.000000e+00	5.241924e+04	1.708760e+04	1.526221e+05	1.525315e+05
2015-01-28 00:36:51	2.86	3.76	7.660825e+04	0.000000e+00	4.726900e+04	0.000000e+00	1.397624e+05	1.397092e+05
2015-01-28 00:59:44	3.50	9.78	9.637530e+04	0.000000e+00	3.125314e+04	0.000000e+00	1.094065e+05	1.092444e+05
2015-01-28 05:12:12	2.70	1.80	7.924098e+04	0.000000e+00	3.646468e+04	0.000000e+00	1.444824e+05	1.443010e+05
2015-01-28 05:35:06	2.85	3.75	9.691792e+04	1.952454e+05	4.212781e+04	0.000000e+00	1.441239e+05	1.439727e+05
2015-01-28 05:58:00	3.51	9.79	8.930137e+04	3.022148e+04	3.146145e+04	0.000000e+00	1.117566e+05	1.116628e+05
[truncated: 2,468 more rows]
